# Supplementary material for: Concurrent interactome and metabolome analysis reveals role of AKT1 in central carbon metabolism
Source: BMC Res Notes. 2018 May 2;11:270. doi: 10.1186/s13104-018-3364-z (PMC5932847; doi:10.1186/s13104-018-3364-z)
Supplement: Supplementary file 3 — Additional file 3: Table S1. Gradient profile for LC–MSMS method on Agilent Polaris 5NH2 2 * 150 mm. [file 13104_2018_3364_MOESM3_ESM.xlsx]

## Sheet: Sheet1
Gradient profile for LC-MSMS method on Agilent Polaris 5NH2 2*150mm
Step	Time (Min)	Flow Rate (uL/min)	A%	B%
0	0	200	15	85
1	5	200	35	65
2	7	200	35	65
3	9	200	55	45
4	11	200	55	45
5	13	200	75	25
6	15	200	75	25
7	17	200	100	0
8	36	200	100	0
9	38	200	15	85
10	48	200	15	85
