# Supplementary material for: Concurrent interactome and metabolome analysis reveals role of AKT1 in central carbon metabolism
Source: BMC Res Notes. 2018 May 2;11:270. doi: 10.1186/s13104-018-3364-z (PMC5932847; doi:10.1186/s13104-018-3364-z)
Supplement: Supplementary file 5 — Additional file 5: Table S3. Sheet 1: Consolidated list of proteins identified as AKT1 interactors from AKT1 pull down samples after targeting HA and Strep tags. Interacting partners of AKT1 were analyzed by LC-MS/MS in duplicate and proteins identified in both replicate sets were only included to generate a union file at 1% global FDR (from fit); 95% confidence. Sheet 2: Represents the list of interacting partners showing perturbed association with AKT1 after inhibiting its kinase activity. Any protein with a heavy: light ratio of SILAC labels greater than 2and less than 0.5 was considered perturbed. [file 13104_2018_3364_MOESM5_ESM.xlsx]

## Sheet: AKT1 interactome
Uniprot ID	Gene ID	Accession #	Name	MK-2206 (-)	MK-2206 (+)
P05386	RPLP1	sp|P05386|RLA1_HUMAN	60S acidic ribosomal protein P1 OS=Homo sapiens GN=RPLP1 PE=1 SV=1	Y	2.66915
P62917	RPL8	sp|P62917|RL8_HUMAN	60S ribosomal protein L8 OS=Homo sapiens GN=RPL8 PE=1 SV=2	Y	3.53294
O76003	GLRX3	sp|O76003|GLRX3_HUMAN	Glutaredoxin-3 OS=Homo sapiens GN=GLRX3 PE=1 SV=2	Y	2.0434
Q9NQW6	ANLN	sp|Q9NQW6|ANLN_HUMAN	Actin-binding protein anillin OS=Homo sapiens GN=ANLN PE=1 SV=2	Y	2.05037
Q16625	OCLN	sp|Q16625|OCLN_HUMAN	Occludin OS=Homo sapiens GN=OCLN PE=1 SV=1	Y	2.06059
Q9P035	PTPLAD1	sp|Q9P035|HACD3_HUMAN	Very-long-chain (3R)-3-hydroxyacyl-[acyl-carrier protein] dehydratase 3 OS=Homo sapiens GN=PTPLAD1 PE=1 SV=2	Y	2.06347
Q9UBT2	UBA2	sp|Q9UBT2|SAE2_HUMAN	SUMO-activating enzyme subunit 2 OS=Homo sapiens GN=UBA2 PE=1 SV=2	Y	2.13424
O14776	TCERG1	sp|O14776|TCRG1_HUMAN	Transcription elongation regulator 1 OS=Homo sapiens GN=TCERG1 PE=1 SV=2	Y	2.16311
O60506	SYNCRIP	sp|O60506|HNRPQ_HUMAN	Heterogeneous nuclear ribonucleoprotein Q OS=Homo sapiens GN=SYNCRIP PE=1 SV=2	Y	2.19701
Q01581	HMGCS1	sp|Q01581|HMCS1_HUMAN	Hydroxymethylglutaryl-CoA synthase, cytoplasmic OS=Homo sapiens GN=HMGCS1 PE=1 SV=2	Y	2.21014
Q5H9R7	PPP6R3	sp|Q5H9R7|PP6R3_HUMAN	Serine/threonine-protein phosphatase 6 regulatory subunit 3 OS=Homo sapiens GN=PPP6R3 PE=1 SV=2	Y	2.21162
P20290	BTF3	sp|P20290|BTF3_HUMAN	Transcription factor BTF3 OS=Homo sapiens GN=BTF3 PE=1 SV=1	Y	2.2182
Q9NQP4	PFDN4	sp|Q9NQP4|PFD4_HUMAN	Prefoldin subunit 4 OS=Homo sapiens GN=PFDN4 PE=1 SV=1	Y	2.23679
Q14008	CKAP5	sp|Q14008|CKAP5_HUMAN	Cytoskeleton-associated protein 5 OS=Homo sapiens GN=CKAP5 PE=1 SV=3	Y	2.30076
Q9NTJ3	SMC4	sp|Q9NTJ3|SMC4_HUMAN	Structural maintenance of chromosomes protein 4 OS=Homo sapiens GN=SMC4 PE=1 SV=2	Y	2.30672
P68400	CSNK2A1	sp|P68400|CSK21_HUMAN	Casein kinase II subunit alpha OS=Homo sapiens GN=CSNK2A1 PE=1 SV=1	Y	2.35632
Q9Y696	CLIC4	sp|Q9Y696|CLIC4_HUMAN	Chloride intracellular channel protein 4 OS=Homo sapiens GN=CLIC4 PE=1 SV=4	Y	2.37122
P17174	GOT1	sp|P17174|AATC_HUMAN	Aspartate aminotransferase, cytoplasmic OS=Homo sapiens GN=GOT1 PE=1 SV=3	Y	2.54568
P98179	RBM3	sp|P98179|RBM3_HUMAN	Putative RNA-binding protein 3 OS=Homo sapiens GN=RBM3 PE=1 SV=1	Y	2.55291
Q9UBB4	ATXN10	sp|Q9UBB4|ATX10_HUMAN	Ataxin-10 OS=Homo sapiens GN=ATXN10 PE=1 SV=1	Y	2.60017
Q9UNS2	COPS3	sp|Q9UNS2|CSN3_HUMAN	COP9 signalosome complex subunit 3 OS=Homo sapiens GN=COPS3 PE=1 SV=3	Y	2.62858
O95429	BAG4	sp|O95429|BAG4_HUMAN	BAG family molecular chaperone regulator 4 OS=Homo sapiens GN=BAG4 PE=1 SV=1	Y	2.79129
Q12904	AIMP1	sp|Q12904|AIMP1_HUMAN	Aminoacyl tRNA synthase complex-interacting multifunctional protein 1 OS=Homo sapiens GN=AIMP1 PE=1 SV=2	Y	2.83082
P52907	CAPZA1	sp|P52907|CAZA1_HUMAN	F-actin-capping protein subunit alpha-1 OS=Homo sapiens GN=CAPZA1 PE=1 SV=3	Y	2.97058
O14974	PPP1R12A	sp|O14974|MYPT1_HUMAN	Protein phosphatase 1 regulatory subunit 12A OS=Homo sapiens GN=PPP1R12A PE=1 SV=1	Y	2.99816
Q15836	VAMP3	sp|Q15836|VAMP3_HUMAN	Vesicle-associated membrane protein 3 OS=Homo sapiens GN=VAMP3 PE=1 SV=3	Y	3.10423
Q9BSJ8	ESYT1	sp|Q9BSJ8|ESYT1_HUMAN	Extended synaptotagmin-1 OS=Homo sapiens GN=ESYT1 PE=1 SV=1	Y	3.27539
P56192	MARS	sp|P56192|SYMC_HUMAN	Methionine--tRNA ligase, cytoplasmic OS=Homo sapiens GN=MARS PE=1 SV=2	Y	3.31258
P04632	CAPNS1	sp|P04632|CPNS1_HUMAN	Calpain small subunit 1 OS=Homo sapiens GN=CAPNS1 PE=1 SV=1	Y	3.43709
O95379	TNFAIP8	sp|O95379|TFIP8_HUMAN	Tumor necrosis factor alpha-induced protein 8 OS=Homo sapiens GN=TNFAIP8 PE=1 SV=1	Y	3.66124
Q14203	DCTN1	sp|Q14203|DCTN1_HUMAN	Dynactin subunit 1 OS=Homo sapiens GN=DCTN1 PE=1 SV=3	Y	3.72113
Q00839	HNRNPU	sp|Q00839|HNRPU_HUMAN	Heterogeneous nuclear ribonucleoprotein U OS=Homo sapiens GN=HNRNPU PE=1 SV=6	Y	4.04715
Q12929	EPS8	sp|Q12929|EPS8_HUMAN	Epidermal growth factor receptor kinase substrate 8 OS=Homo sapiens GN=EPS8 PE=1 SV=1	Y	4.37365
P62333	PSMC6	sp|P62333|PRS10_HUMAN	26S protease regulatory subunit 10B OS=Homo sapiens GN=PSMC6 PE=1 SV=1	Y	4.47163
Q9H0E2	TOLLIP	sp|Q9H0E2|TOLIP_HUMAN	Toll-interacting protein OS=Homo sapiens GN=TOLLIP PE=1 SV=1	Y	5.83721
O14777	NDC80	sp|O14777|NDC80_HUMAN	Kinetochore protein NDC80 homolog OS=Homo sapiens GN=NDC80 PE=1 SV=1	Y	5.92489
Q9Y6E2	BZW2	sp|Q9Y6E2|BZW2_HUMAN	Basic leucine zipper and W2 domain-containing protein 2 OS=Homo sapiens GN=BZW2 PE=1 SV=1	Y	9.14466
Q8WXX7	AUTS2	sp|Q8WXX7|AUTS2_HUMAN	Autism susceptibility gene 2 protein OS=Homo sapiens GN=AUTS2 PE=1 SV=1	Y	11.2035
Q9H098	FAM107B	sp|Q9H098|F107B_HUMAN	Protein FAM107B OS=Homo sapiens GN=FAM107B PE=1 SV=1	Y	12.8133
Q12972	PPP1R8	sp|Q12972|PP1R8_HUMAN	Nuclear inhibitor of protein phosphatase 1 OS=Homo sapiens GN=PPP1R8 PE=1 SV=2	Y	28.2212
Q8N0X7	SPG20	sp|Q8N0X7|SPG20_HUMAN	Spartin OS=Homo sapiens GN=SPG20 PE=1 SV=1	Y	28.6025
Q9BYT8	NLN	sp|Q9BYT8|NEUL_HUMAN	Neurolysin, mitochondrial OS=Homo sapiens GN=NLN PE=1 SV=1	Y	28.7503
P09104	ENO2	sp|P09104|ENOG_HUMAN	Gamma-enolase OS=Homo sapiens GN=ENO2 PE=1 SV=3	Y	28.8873
P60228	EIF3E	sp|P60228|EIF3E_HUMAN	Eukaryotic translation initiation factor 3 subunit E OS=Homo sapiens GN=EIF3E PE=1 SV=1	Y	31.023
P12081	HARS	sp|P12081|SYHC_HUMAN	Histidine--tRNA ligase, cytoplasmic OS=Homo sapiens GN=HARS PE=1 SV=2	Y	31.1094
O75369	FLNB	sp|O75369|FLNB_HUMAN	Filamin-B OS=Homo sapiens GN=FLNB PE=1 SV=2	Y	32.5831
Q9BQ15	NABP2	sp|Q9BQ15|SOSB1_HUMAN	SOSS complex subunit B1 OS=Homo sapiens GN=NABP2 PE=1 SV=1	Y	55.645
P06737	PYGL	sp|P06737|PYGL_HUMAN	Glycogen phosphorylase, liver form OS=Homo sapiens GN=PYGL PE=1 SV=4	Y	56.3146
Q9UNZ2	NSFL1C	sp|Q9UNZ2|NSF1C_HUMAN	NSFL1 cofactor p47 OS=Homo sapiens GN=NSFL1C PE=1 SV=2	Y	56.3884
Q9BYD6	MRPL1	sp|Q9BYD6|RM01_HUMAN	39S ribosomal protein L1, mitochondrial OS=Homo sapiens GN=MRPL1 PE=1 SV=2	Y	59.7534
Q9NY33	DPP3	sp|Q9NY33|DPP3_HUMAN	Dipeptidyl peptidase 3 OS=Homo sapiens GN=DPP3 PE=1 SV=2	Y	59.7534
P35606	COPB2	sp|P35606|COPB2_HUMAN	Coatomer subunit beta' OS=Homo sapiens GN=COPB2 PE=1 SV=2	Y	60.053
Q8IY67-2	RAVER1	sp|Q8IY67-2|RAVR1_HUMAN	Isoform 2 of Ribonucleoprotein PTB-binding 1 OS=Homo sapiens GN=RAVER1	Y	60.2495
Q13617	CUL2	sp|Q13617|CUL2_HUMAN	Cullin-2 OS=Homo sapiens GN=CUL2 PE=1 SV=2	Y	60.4476
Q9BWT6	MND1	sp|Q9BWT6|MND1_HUMAN	Meiotic nuclear division protein 1 homolog OS=Homo sapiens GN=MND1 PE=1 SV=1	Y	60.4729
Q9NYL9	TMOD3	sp|Q9NYL9|TMOD3_HUMAN	Tropomodulin-3 OS=Homo sapiens GN=TMOD3 PE=1 SV=1	Y	60.4915
Q6P5R6	RPL22L1	sp|Q6P5R6|RL22L_HUMAN	60S ribosomal protein L22-like 1 OS=Homo sapiens GN=RPL22L1 PE=1 SV=2	Y	0.0115387
Q86UP2	KTN1	sp|Q86UP2|KTN1_HUMAN	Kinectin OS=Homo sapiens GN=KTN1 PE=1 SV=1	Y	0.0055639
O14950	MYL12B	sp|O14950|ML12B_HUMAN	Myosin regulatory light chain 12B OS=Homo sapiens GN=MYL12B PE=1 SV=2	Y	0.01
O94925-3	GLS	sp|O94925-3|GLSK_HUMAN	Isoform 3 of Glutaminase kidney isoform, mitochondrial OS=Homo sapiens GN=GLS	Y	0.01
P13984	GTF2F2	sp|P13984|T2FB_HUMAN	General transcription factor IIF subunit 2 OS=Homo sapiens GN=GTF2F2 PE=1 SV=2	Y	0.01
Q96QV6	HIST1H2AA	sp|Q96QV6|H2A1A_HUMAN	Histone H2A type 1-A OS=Homo sapiens GN=HIST1H2AA PE=1 SV=3	Y	0.01
Q9ULV4-3	CORO1C	sp|Q9ULV4-3|COR1C_HUMAN	Isoform 3 of Coronin-1C OS=Homo sapiens GN=CORO1C	Y	0.01
P11177	PDHB	sp|P11177|ODPB_HUMAN	Pyruvate dehydrogenase E1 component subunit beta, mitochondrial OS=Homo sapiens GN=PDHB PE=1 SV=3	Y	0.0111278
P12532	CKMT1A	sp|P12532|KCRU_HUMAN	Creatine kinase U-type, mitochondrial OS=Homo sapiens GN=CKMT1A PE=1 SV=1	Y	0.0111278
P31350	RRM2	sp|P31350|RIR2_HUMAN	Ribonucleoside-diphosphate reductase subunit M2 OS=Homo sapiens GN=RRM2 PE=1 SV=1	Y	0.0111278
O60762	DPM1	sp|O60762|DPM1_HUMAN	Dolichol-phosphate mannosyltransferase subunit 1 OS=Homo sapiens GN=DPM1 PE=1 SV=1	ND	0.0115387
P02812	PRB2	sp|P02812|PRB2_HUMAN	Basic salivary proline-rich protein 2 OS=Homo sapiens GN=PRB2 PE=1 SV=3	ND	0.0115387
Q5VVM6	CCDC30	sp|Q5VVM6|CCD30_HUMAN	Coiled-coil domain-containing protein 30 OS=Homo sapiens GN=CCDC30 PE=2 SV=1	ND	0.0115387
O43310	CTIF	sp|O43310|CTIF_HUMAN	CBP80/20-dependent translation initiation factor OS=Homo sapiens GN=CTIF PE=1 SV=1	Y	0.0115387
O95297	MPZL1	sp|O95297|MPZL1_HUMAN	Myelin protein zero-like protein 1 OS=Homo sapiens GN=MPZL1 PE=1 SV=1	Y	0.0115387
P48426	PIP4K2A	sp|P48426|PI42A_HUMAN	Phosphatidylinositol 5-phosphate 4-kinase type-2 alpha OS=Homo sapiens GN=PIP4K2A PE=1 SV=2	Y	0.0115387
P49257	LMAN1	sp|P49257|LMAN1_HUMAN	Protein ERGIC-53 OS=Homo sapiens GN=LMAN1 PE=1 SV=2	Y	0.0115387
P58107	EPPK1	sp|P58107|EPIPL_HUMAN	Epiplakin OS=Homo sapiens GN=EPPK1 PE=1 SV=2	Y	0.0115387
P60709	ACTB	sp|P60709|ACTB_HUMAN	Actin, cytoplasmic 1 OS=Homo sapiens GN=ACTB PE=1 SV=1	Y	0.0115387
P61457	PCBD1	sp|P61457|PHS_HUMAN	Pterin-4-alpha-carbinolamine dehydratase OS=Homo sapiens GN=PCBD1 PE=1 SV=2	Y	0.0115387
Q04941	PLP2	sp|Q04941|PLP2_HUMAN	Proteolipid protein 2 OS=Homo sapiens GN=PLP2 PE=1 SV=1	Y	0.0115387
Q13043	STK4	sp|Q13043|STK4_HUMAN	Serine/threonine-protein kinase 4 OS=Homo sapiens GN=STK4 PE=1 SV=2	Y	0.0115387
Q13485	SMAD4	sp|Q13485|SMAD4_HUMAN	Mothers against decapentaplegic homolog 4 OS=Homo sapiens GN=SMAD4 PE=1 SV=1	Y	0.0115387
Q5T5Y3	CAMSAP1	sp|Q5T5Y3|CAMP1_HUMAN	Calmodulin-regulated spectrin-associated protein 1 OS=Homo sapiens GN=CAMSAP1 PE=1 SV=2	Y	0.0115387
Q8NC51	SERBP1	sp|Q8NC51|PAIRB_HUMAN	Plasminogen activator inhibitor 1 RNA-binding protein OS=Homo sapiens GN=SERBP1 PE=1 SV=2	Y	0.0115387
Q8WWM7-4	ATXN2L	sp|Q8WWM7-4|ATX2L_HUMAN	Isoform 4 of Ataxin-2-like protein OS=Homo sapiens GN=ATXN2L	Y	0.0115387
Q8WWM7-8	ATXN2L	sp|Q8WWM7-8|ATX2L_HUMAN	Isoform 8 of Ataxin-2-like protein OS=Homo sapiens GN=ATXN2L	Y	0.0115387
Q8WXC6	MYEOV2	sp|Q8WXC6|MYOV2_HUMAN	Myeloma-overexpressed gene 2 protein OS=Homo sapiens GN=MYEOV2 PE=2 SV=3	Y	0.0115387
Q96BJ3	AIDA	sp|Q96BJ3|AIDA_HUMAN	Axin interactor, dorsalization-associated protein OS=Homo sapiens GN=AIDA PE=1 SV=1	Y	0.0115387
Q96D46	NMD3	sp|Q96D46|NMD3_HUMAN	60S ribosomal export protein NMD3 OS=Homo sapiens GN=NMD3 PE=1 SV=1	Y	0.0115387
Q9UI12	ATP6V1H	sp|Q9UI12|VATH_HUMAN	V-type proton ATPase subunit H OS=Homo sapiens GN=ATP6V1H PE=1 SV=1	Y	0.0115387
Q9UKG1	APPL1	sp|Q9UKG1|DP13A_HUMAN	DCC-interacting protein 13-alpha OS=Homo sapiens GN=APPL1 PE=1 SV=1	Y	0.0115387
Q9UPW0	FOXJ3	sp|Q9UPW0|FOXJ3_HUMAN	Forkhead box protein J3 OS=Homo sapiens GN=FOXJ3 PE=1 SV=2	Y	0.0115387
Q96B26	EXOSC8	sp|Q96B26|EXOS8_HUMAN	Exosome complex component RRP43 OS=Homo sapiens GN=EXOSC8 PE=1 SV=1	Y	0.0115387
Q9UNM6	PSMD13	sp|Q9UNM6|PSD13_HUMAN	26S proteasome non-ATPase regulatory subunit 13 OS=Homo sapiens GN=PSMD13 PE=1 SV=2	Y	0.0115387
Q96EK9	KTI12	sp|Q96EK9|KTI12_HUMAN	Protein KTI12 homolog OS=Homo sapiens GN=KTI12 PE=1 SV=1	Y	0.0636687
Q92878	RAD50	sp|Q92878|RAD50_HUMAN	DNA repair protein RAD50 OS=Homo sapiens GN=RAD50 PE=1 SV=1	Y	0.112035
Q16531	DDB1	sp|Q16531|DDB1_HUMAN	DNA damage-binding protein 1 OS=Homo sapiens GN=DDB1 PE=1 SV=1	Y	0.124931
Q99538	LGMN	sp|Q99538|LGMN_HUMAN	Legumain OS=Homo sapiens GN=LGMN PE=1 SV=1	Y	0.131087
Q9BWD1	ACAT2	sp|Q9BWD1|THIC_HUMAN	Acetyl-CoA acetyltransferase, cytosolic OS=Homo sapiens GN=ACAT2 PE=1 SV=2	Y	0.193202
Q99615	DNAJC7	sp|Q99615|DNJC7_HUMAN	DnaJ homolog subfamily C member 7 OS=Homo sapiens GN=DNAJC7 PE=1 SV=2	Y	0.199565
Q96KP4	CNDP2	sp|Q96KP4|CNDP2_HUMAN	Cytosolic non-specific dipeptidase OS=Homo sapiens GN=CNDP2 PE=1 SV=2	Y	0.200043
Q96G74	OTUD5	sp|Q96G74|OTUD5_HUMAN	OTU domain-containing protein 5 OS=Homo sapiens GN=OTUD5 PE=1 SV=1	Y	0.20469
Q14687	GSE1	sp|Q14687|GSE1_HUMAN	Genetic suppressor element 1 OS=Homo sapiens GN=GSE1 PE=1 SV=3	Y	0.225436
Q8TEW0	PARD3	sp|Q8TEW0|PARD3_HUMAN	Partitioning defective 3 homolog OS=Homo sapiens GN=PARD3 PE=1 SV=2	Y	0.236542
Q8WWM7-9	ATXN2L	sp|Q8WWM7-9|ATX2L_HUMAN	Isoform 9 of Ataxin-2-like protein OS=Homo sapiens GN=ATXN2L	Y	0.237117
P45974	USP5	sp|P45974|UBP5_HUMAN	Ubiquitin carboxyl-terminal hydrolase 5 OS=Homo sapiens GN=USP5 PE=1 SV=2	Y	0.238304
Q9BPZ3	PAIP2	sp|Q9BPZ3|PAIP2_HUMAN	Polyadenylate-binding protein-interacting protein 2 OS=Homo sapiens GN=PAIP2 PE=1 SV=1	Y	0.243062
P07339	CTSD	sp|P07339|CATD_HUMAN	Cathepsin D OS=Homo sapiens GN=CTSD PE=1 SV=1	Y	0.287873
P35250	RFC2	sp|P35250|RFC2_HUMAN	Replication factor C subunit 2 OS=Homo sapiens GN=RFC2 PE=1 SV=3	Y	0.289152
P36873	PPP1CC	sp|P36873|PP1G_HUMAN	Serine/threonine-protein phosphatase PP1-gamma catalytic subunit OS=Homo sapiens GN=PPP1CC PE=1 SV=1	Y	0.302231
Q14240	EIF4A2	sp|Q14240|IF4A2_HUMAN	Eukaryotic initiation factor 4A-II OS=Homo sapiens GN=EIF4A2 PE=1 SV=2	Y	0.305229
Q02952	AKAP12	sp|Q02952|AKA12_HUMAN	A-kinase anchor protein 12 OS=Homo sapiens GN=AKAP12 PE=1 SV=4	Y	0.311123
Q9H9H4	VPS37B	sp|Q9H9H4|VP37B_HUMAN	Vacuolar protein sorting-associated protein 37B OS=Homo sapiens GN=VPS37B PE=1 SV=1	Y	0.315596
P40937	RFC5	sp|P40937|RFC5_HUMAN	Replication factor C subunit 5 OS=Homo sapiens GN=RFC5 PE=1 SV=1	Y	0.315835
Q13526	PIN1	sp|Q13526|PIN1_HUMAN	Peptidyl-prolyl cis-trans isomerase NIMA-interacting 1 OS=Homo sapiens GN=PIN1 PE=1 SV=1	Y	0.320467
P68032	ACTC1	sp|P68032|ACTC_HUMAN	Actin, alpha cardiac muscle 1 OS=Homo sapiens GN=ACTC1 PE=1 SV=1	Y	0.324169
Q6P3X3	TTC27	sp|Q6P3X3|TTC27_HUMAN	Tetratricopeptide repeat protein 27 OS=Homo sapiens GN=TTC27 PE=1 SV=1	Y	0.341407
P05067	APP	sp|P05067|A4_HUMAN	Amyloid beta A4 protein OS=Homo sapiens GN=APP PE=1 SV=3	Y	0.345579
P38606	ATP6V1A	sp|P38606|VATA_HUMAN	V-type proton ATPase catalytic subunit A OS=Homo sapiens GN=ATP6V1A PE=1 SV=2	Y	0.346396
Q5JNZ5	RPS26P11	sp|Q5JNZ5|RS26L_HUMAN	Putative 40S ribosomal protein S26-like 1 OS=Homo sapiens GN=RPS26P11 PE=5 SV=1	Y	0.350581
Q15029	EFTUD2	sp|Q15029|U5S1_HUMAN	116 kDa U5 small nuclear ribonucleoprotein component OS=Homo sapiens GN=EFTUD2 PE=1 SV=1	Y	0.351145
Q9Y5X3	SNX5	sp|Q9Y5X3|SNX5_HUMAN	Sorting nexin-5 OS=Homo sapiens GN=SNX5 PE=1 SV=1	Y	0.351377
Q9Y678	COPG1	sp|Q9Y678|COPG1_HUMAN	Coatomer subunit gamma-1 OS=Homo sapiens GN=COPG1 PE=1 SV=1	Y	0.352247
Q16527	CSRP2	sp|Q16527|CSRP2_HUMAN	Cysteine and glycine-rich protein 2 OS=Homo sapiens GN=CSRP2 PE=1 SV=3	Y	0.379979
Q04323	UBXN1	sp|Q04323|UBXN1_HUMAN	UBX domain-containing protein 1 OS=Homo sapiens GN=UBXN1 PE=1 SV=2	Y	0.386935
Q96EH3	MALSU1	sp|Q96EH3|MASU1_HUMAN	Mitochondrial assembly of ribosomal large subunit protein 1 OS=Homo sapiens GN=MALSU1 PE=1 SV=1	Y	0.391277
Q92733	PRCC	sp|Q92733|PRCC_HUMAN	Proline-rich protein PRCC OS=Homo sapiens GN=PRCC PE=1 SV=1	Y	0.397228
Q9Y3I1	FBXO7	sp|Q9Y3I1|FBX7_HUMAN	F-box only protein 7 OS=Homo sapiens GN=FBXO7 PE=1 SV=1	Y	0.405755
Q09028	RBBP4	sp|Q09028|RBBP4_HUMAN	Histone-binding protein RBBP4 OS=Homo sapiens GN=RBBP4 PE=1 SV=3	Y	0.40712
O94979	SEC31A	sp|O94979|SC31A_HUMAN	Protein transport protein Sec31A OS=Homo sapiens GN=SEC31A PE=1 SV=3	Y	0.407332
Q12849	GRSF1	sp|Q12849|GRSF1_HUMAN	G-rich sequence factor 1 OS=Homo sapiens GN=GRSF1 PE=1 SV=3	Y	0.410296
P04818	TYMS	sp|P04818|TYSY_HUMAN	Thymidylate synthase OS=Homo sapiens GN=TYMS PE=1 SV=3	Y	0.425375
Q15041	ARL6IP1	sp|Q15041|AR6P1_HUMAN	ADP-ribosylation factor-like protein 6-interacting protein 1 OS=Homo sapiens GN=ARL6IP1 PE=1 SV=2	Y	0.433538
Q9BQ52	ELAC2	sp|Q9BQ52|RNZ2_HUMAN	Zinc phosphodiesterase ELAC protein 2 OS=Homo sapiens GN=ELAC2 PE=1 SV=2	Y	0.441425
Q9GZQ8	MAP1LC3B	sp|Q9GZQ8|MLP3B_HUMAN	Microtubule-associated proteins 1A/1B light chain 3B OS=Homo sapiens GN=MAP1LC3B PE=1 SV=3	Y	0.456085
Q96EI5-2	TCEAL4	sp|Q96EI5-2|TCAL4_HUMAN	Isoform 2 of Transcription elongation factor A protein-like 4 OS=Homo sapiens GN=TCEAL4	Y	0.45976
P67870	CSNK2B	sp|P67870|CSK2B_HUMAN	Casein kinase II subunit beta OS=Homo sapiens GN=CSNK2B PE=1 SV=1	Y	0.463472
P68036-3	UBE2L3	sp|P68036-3|UB2L3_HUMAN	Isoform 3 of Ubiquitin-conjugating enzyme E2 L3 OS=Homo sapiens GN=UBE2L3	Y	0.463942
P60033	CD81	sp|P60033|CD81_HUMAN	CD81 antigen OS=Homo sapiens GN=CD81 PE=1 SV=1	Y	0.481167
P62633	CNBP	sp|P62633|CNBP_HUMAN	Cellular nucleic acid-binding protein OS=Homo sapiens GN=CNBP PE=1 SV=1	Y	0.487371
P54727	RAD23B	sp|P54727|RD23B_HUMAN	UV excision repair protein RAD23 homolog B OS=Homo sapiens GN=RAD23B PE=1 SV=1	Y	0.494421
Q9BY42	RTFDC1	sp|Q9BY42|RTF2_HUMAN	Protein RTF2 homolog OS=Homo sapiens GN=RTFDC1 PE=1 SV=3	Y	0.497698
P62081	RPS7	sp|P62081|RS7_HUMAN	40S ribosomal protein S7 OS=Homo sapiens GN=RPS7 PE=1 SV=1	Y	0.884723
P62847	RPS24	sp|P62847|RS24_HUMAN	40S ribosomal protein S24 OS=Homo sapiens GN=RPS24 PE=1 SV=1	Y	0.937417
P47914	RPL29	sp|P47914|RL29_HUMAN	60S ribosomal protein L29 OS=Homo sapiens GN=RPL29 PE=1 SV=2	Y	0.951684
Q02543	RPL18A	sp|Q02543|RL18A_HUMAN	60S ribosomal protein L18a OS=Homo sapiens GN=RPL18A PE=1 SV=2	Y	0.979437
P46782	RPS5	sp|P46782|RS5_HUMAN	40S ribosomal protein S5 OS=Homo sapiens GN=RPS5 PE=1 SV=4	Y	0.994392
P62277	RPS13	sp|P62277|RS13_HUMAN	40S ribosomal protein S13 OS=Homo sapiens GN=RPS13 PE=1 SV=2	Y	1.04828
P62249	RPS16	sp|P62249|RS16_HUMAN	40S ribosomal protein S16 OS=Homo sapiens GN=RPS16 PE=1 SV=2	Y	1.0777
P39019	RPS19	sp|P39019|RS19_HUMAN	40S ribosomal protein S19 OS=Homo sapiens GN=RPS19 PE=1 SV=2	Y	1.11421
P62263	RPS14	sp|P62263|RS14_HUMAN	40S ribosomal protein S14 OS=Homo sapiens GN=RPS14 PE=1 SV=3	Y	1.1222
P60866	RPS20	sp|P60866|RS20_HUMAN	40S ribosomal protein S20 OS=Homo sapiens GN=RPS20 PE=1 SV=1	Y	1.12442
P18621	RPL17	sp|P18621|RL17_HUMAN	60S ribosomal protein L17 OS=Homo sapiens GN=RPL17 PE=1 SV=3	Y	1.12713
Q02878	RPL6	sp|Q02878|RL6_HUMAN	60S ribosomal protein L6 OS=Homo sapiens GN=RPL6 PE=1 SV=3	Y	1.13353
P46778	RPL21	sp|P46778|RL21_HUMAN	60S ribosomal protein L21 OS=Homo sapiens GN=RPL21 PE=1 SV=2	Y	1.13468
P46777	RPL5	sp|P46777|RL5_HUMAN	60S ribosomal protein L5 OS=Homo sapiens GN=RPL5 PE=1 SV=3	Y	1.14284
P30050	RPL12	sp|P30050|RL12_HUMAN	60S ribosomal protein L12 OS=Homo sapiens GN=RPL12 PE=1 SV=1	Y	1.17444
P15880	RPS2	sp|P15880|RS2_HUMAN	40S ribosomal protein S2 OS=Homo sapiens GN=RPS2 PE=1 SV=2	Y	1.17885
P36578	RPL4	sp|P36578|RL4_HUMAN	60S ribosomal protein L4 OS=Homo sapiens GN=RPL4 PE=1 SV=5	Y	1.18213
P46776	RPL27A	sp|P46776|RL27A_HUMAN	60S ribosomal protein L27a OS=Homo sapiens GN=RPL27A PE=1 SV=2	Y	1.1851
P61353	RPL27	sp|P61353|RL27_HUMAN	60S ribosomal protein L27 OS=Homo sapiens GN=RPL27 PE=1 SV=2	Y	1.18648
P39023	RPL3	sp|P39023|RL3_HUMAN	60S ribosomal protein L3 OS=Homo sapiens GN=RPL3 PE=1 SV=2	Y	1.18652
P62244	RPS15A	sp|P62244|RS15A_HUMAN	40S ribosomal protein S15a OS=Homo sapiens GN=RPS15A PE=1 SV=2	Y	1.1885
P05388	RPLP0	sp|P05388|RLA0_HUMAN	60S acidic ribosomal protein P0 OS=Homo sapiens GN=RPLP0 PE=1 SV=1	Y	1.19278
P62750	RPL23A	sp|P62750|RL23A_HUMAN	60S ribosomal protein L23a OS=Homo sapiens GN=RPL23A PE=1 SV=1	Y	1.19461
P08865	RPSA	sp|P08865|RSSA_HUMAN	40S ribosomal protein SA OS=Homo sapiens GN=RPSA PE=1 SV=4	Y	1.19875
P62910	RPL32	sp|P62910|RL32_HUMAN	60S ribosomal protein L32 OS=Homo sapiens GN=RPL32 PE=1 SV=2	Y	1.19927
P62424	RPL7A	sp|P62424|RL7A_HUMAN	60S ribosomal protein L7a OS=Homo sapiens GN=RPL7A PE=1 SV=2	Y	1.19959
P23396	RPS3	sp|P23396|RS3_HUMAN	40S ribosomal protein S3 OS=Homo sapiens GN=RPS3 PE=1 SV=2	Y	1.20967
P62906	RPL10A	sp|P62906|RL10A_HUMAN	60S ribosomal protein L10a OS=Homo sapiens GN=RPL10A PE=1 SV=2	Y	1.22126
P46781	RPS9	sp|P46781|RS9_HUMAN	40S ribosomal protein S9 OS=Homo sapiens GN=RPS9 PE=1 SV=3	Y	1.22141
P61254	RPL26	sp|P61254|RL26_HUMAN	60S ribosomal protein L26 OS=Homo sapiens GN=RPL26 PE=1 SV=1	Y	1.22678
P62829	RPL23	sp|P62829|RL23_HUMAN	60S ribosomal protein L23 OS=Homo sapiens GN=RPL23 PE=1 SV=1	Y	1.24131
P62269	RPS18	sp|P62269|RS18_HUMAN	40S ribosomal protein S18 OS=Homo sapiens GN=RPS18 PE=1 SV=3	Y	1.24152
P32969	RPL9	sp|P32969|RL9_HUMAN	60S ribosomal protein L9 OS=Homo sapiens GN=RPL9 PE=1 SV=1	Y	1.27118
P84098	RPL19	sp|P84098|RL19_HUMAN	60S ribosomal protein L19 OS=Homo sapiens GN=RPL19 PE=1 SV=1	Y	1.28021
P62857	RPS28	sp|P62857|RS28_HUMAN	40S ribosomal protein S28 OS=Homo sapiens GN=RPS28 PE=1 SV=1	Y	1.29515
P62851	RPS25	sp|P62851|RS25_HUMAN	40S ribosomal protein S25 OS=Homo sapiens GN=RPS25 PE=1 SV=1	Y	1.30095
P25398	RPS12	sp|P25398|RS12_HUMAN	40S ribosomal protein S12 OS=Homo sapiens GN=RPS12 PE=1 SV=3	Y	1.33872
P50914	RPL14	sp|P50914|RL14_HUMAN	60S ribosomal protein L14 OS=Homo sapiens GN=RPL14 PE=1 SV=4	Y	1.3415
P35268	RPL22	sp|P35268|RL22_HUMAN	60S ribosomal protein L22 OS=Homo sapiens GN=RPL22 PE=1 SV=2	Y	1.34459
P18124	RPL7	sp|P18124|RL7_HUMAN	60S ribosomal protein L7 OS=Homo sapiens GN=RPL7 PE=1 SV=1	Y	1.34771
P26373	RPL13	sp|P26373|RL13_HUMAN	60S ribosomal protein L13 OS=Homo sapiens GN=RPL13 PE=1 SV=4	Y	1.35076
P61313	RPL15	sp|P61313|RL15_HUMAN	60S ribosomal protein L15 OS=Homo sapiens GN=RPL15 PE=1 SV=2	Y	1.35658
Q9Y3U8	RPL36	sp|Q9Y3U8|RL36_HUMAN	60S ribosomal protein L36 OS=Homo sapiens GN=RPL36 PE=1 SV=3	Y	1.44344
P61247	RPS3A	sp|P61247|RS3A_HUMAN	40S ribosomal protein S3a OS=Homo sapiens GN=RPS3A PE=1 SV=2	Y	1.46284
P62888	RPL30	sp|P62888|RL30_HUMAN	60S ribosomal protein L30 OS=Homo sapiens GN=RPL30 PE=1 SV=2	Y	1.47289
Q9BRG1	VPS25	sp|Q9BRG1|VPS25_HUMAN	Vacuolar protein-sorting-associated protein 25 OS=Homo sapiens GN=VPS25 PE=1 SV=1	Y	0.501496
Q15642	TRIP10	sp|Q15642|CIP4_HUMAN	Cdc42-interacting protein 4 OS=Homo sapiens GN=TRIP10 PE=1 SV=3	Y	0.506927
Q8IWZ3	ANKHD1	sp|Q8IWZ3|ANKH1_HUMAN	Ankyrin repeat and KH domain-containing protein 1 OS=Homo sapiens GN=ANKHD1 PE=1 SV=1	Y	0.509911
Q9Y314	NOSIP	sp|Q9Y314|NOSIP_HUMAN	Nitric oxide synthase-interacting protein OS=Homo sapiens GN=NOSIP PE=1 SV=1	Y	0.51456
P67936-2	TPM4	sp|P67936-2|TPM4_HUMAN	Isoform 2 of Tropomyosin alpha-4 chain OS=Homo sapiens GN=TPM4	Y	0.515691
Q99460	PSMD1	sp|Q99460|PSMD1_HUMAN	26S proteasome non-ATPase regulatory subunit 1 OS=Homo sapiens GN=PSMD1 PE=1 SV=2	Y	0.518277
Q9Y333	LSM2	sp|Q9Y333|LSM2_HUMAN	U6 snRNA-associated Sm-like protein LSm2 OS=Homo sapiens GN=LSM2 PE=1 SV=1	Y	0.519575
Q9BQ61	C19orf43	sp|Q9BQ61|CS043_HUMAN	Uncharacterized protein C19orf43 OS=Homo sapiens GN=C19orf43 PE=1 SV=1	Y	0.523272
Q14247-2	CTTN	sp|Q14247-2|SRC8_HUMAN	Isoform 2 of Src substrate cortactin OS=Homo sapiens GN=CTTN	Y	0.527036
P09012	SNRPA	sp|P09012|SNRPA_HUMAN	U1 small nuclear ribonucleoprotein A OS=Homo sapiens GN=SNRPA PE=1 SV=3	Y	0.52788
Q9Y2Z0-2	SUGT1	sp|Q9Y2Z0-2|SUGT1_HUMAN	Isoform 2 of Suppressor of G2 allele of SKP1 homolog OS=Homo sapiens GN=SUGT1	Y	0.53338
Q8IUE6	HIST2H2AB	sp|Q8IUE6|H2A2B_HUMAN	Histone H2A type 2-B OS=Homo sapiens GN=HIST2H2AB PE=1 SV=3	ND	0.535849
P61026	RAB10	sp|P61026|RAB10_HUMAN	Ras-related protein Rab-10 OS=Homo sapiens GN=RAB10 PE=1 SV=1	Y	0.53703
P50579	METAP2	sp|P50579|MAP2_HUMAN	Methionine aminopeptidase 2 OS=Homo sapiens GN=METAP2 PE=1 SV=1	Y	0.537135
Q96JJ7	TMX3	sp|Q96JJ7|TMX3_HUMAN	Protein disulfide-isomerase TMX3 OS=Homo sapiens GN=TMX3 PE=1 SV=2	Y	0.54449
P62140	PPP1CB	sp|P62140|PP1B_HUMAN	Serine/threonine-protein phosphatase PP1-beta catalytic subunit OS=Homo sapiens GN=PPP1CB PE=1 SV=3	Y	0.551995
P02788	LTF	sp|P02788|TRFL_HUMAN	Lactotransferrin OS=Homo sapiens GN=LTF PE=1 SV=6	Y	0.560717
O43823	AKAP8	sp|O43823|AKAP8_HUMAN	A-kinase anchor protein 8 OS=Homo sapiens GN=AKAP8 PE=1 SV=1	Y	0.563011
Q6Y7W6	GIGYF2	sp|Q6Y7W6|PERQ2_HUMAN	PERQ amino acid-rich with GYF domain-containing protein 2 OS=Homo sapiens GN=GIGYF2 PE=1 SV=1	Y	0.567039
P12270	TPR	sp|P12270|TPR_HUMAN	Nucleoprotein TPR OS=Homo sapiens GN=TPR PE=1 SV=3	Y	0.567074
Q9NZI8	IGF2BP1	sp|Q9NZI8|IF2B1_HUMAN	Insulin-like growth factor 2 mRNA-binding protein 1 OS=Homo sapiens GN=IGF2BP1 PE=1 SV=2	Y	0.568389
Q70E73	RAPH1	sp|Q70E73|RAPH1_HUMAN	Ras-associated and pleckstrin homology domains-containing protein 1 OS=Homo sapiens GN=RAPH1 PE=1 SV=3	Y	0.572392
P80303	NUCB2	sp|P80303|NUCB2_HUMAN	Nucleobindin-2 OS=Homo sapiens GN=NUCB2 PE=1 SV=2	Y	0.572989
O00267	SUPT5H	sp|O00267|SPT5H_HUMAN	Transcription elongation factor SPT5 OS=Homo sapiens GN=SUPT5H PE=1 SV=1	Y	0.575497
P36871	PGM1	sp|P36871|PGM1_HUMAN	Phosphoglucomutase-1 OS=Homo sapiens GN=PGM1 PE=1 SV=3	Y	0.575499
P63167	DYNLL1	sp|P63167|DYL1_HUMAN	Dynein light chain 1, cytoplasmic OS=Homo sapiens GN=DYNLL1 PE=1 SV=1	Y	0.582866
P09960	LTA4H	sp|P09960|LKHA4_HUMAN	Leukotriene A-4 hydrolase OS=Homo sapiens GN=LTA4H PE=1 SV=2	Y	0.58293
P23258	TUBG1	sp|P23258|TBG1_HUMAN	Tubulin gamma-1 chain OS=Homo sapiens GN=TUBG1 PE=1 SV=2	Y	0.589599
P62879	GNB2	sp|P62879|GBB2_HUMAN	Guanine nucleotide-binding protein G(I)/G(S)/G(T) subunit beta-2 OS=Homo sapiens GN=GNB2 PE=1 SV=3	Y	0.591272
Q92997	DVL3	sp|Q92997|DVL3_HUMAN	Segment polarity protein dishevelled homolog DVL-3 OS=Homo sapiens GN=DVL3 PE=1 SV=2	Y	0.595581
P35221	CTNNA1	sp|P35221|CTNA1_HUMAN	Catenin alpha-1 OS=Homo sapiens GN=CTNNA1 PE=1 SV=1	Y	0.596463
Q14696	MESDC2	sp|Q14696|MESD_HUMAN	LDLR chaperone MESD OS=Homo sapiens GN=MESDC2 PE=1 SV=2	Y	0.598442
O15067	PFAS	sp|O15067|PUR4_HUMAN	Phosphoribosylformylglycinamidine synthase OS=Homo sapiens GN=PFAS PE=1 SV=4	Y	0.599099
P62899-2	RPL31	sp|P62899-2|RL31_HUMAN	Isoform 2 of 60S ribosomal protein L31 OS=Homo sapiens GN=RPL31	Y	0.601512
Q9Y496	KIF3A	sp|Q9Y496|KIF3A_HUMAN	Kinesin-like protein KIF3A OS=Homo sapiens GN=KIF3A PE=1 SV=4	Y	0.603297
Q16763	UBE2S	sp|Q16763|UBE2S_HUMAN	Ubiquitin-conjugating enzyme E2 S OS=Homo sapiens GN=UBE2S PE=1 SV=2	Y	0.603904
P06744	GPI	sp|P06744|G6PI_HUMAN	Glucose-6-phosphate isomerase OS=Homo sapiens GN=GPI PE=1 SV=4	Y	0.604589
P46060	RANGAP1	sp|P46060|RAGP1_HUMAN	Ran GTPase-activating protein 1 OS=Homo sapiens GN=RANGAP1 PE=1 SV=1	Y	0.617663
O94826	TOMM70A	sp|O94826|TOM70_HUMAN	Mitochondrial import receptor subunit TOM70 OS=Homo sapiens GN=TOMM70A PE=1 SV=1	Y	0.618935
P51648-2	ALDH3A2	sp|P51648-2|AL3A2_HUMAN	Isoform 2 of Fatty aldehyde dehydrogenase OS=Homo sapiens GN=ALDH3A2	Y	0.622183
P15531	NME1	sp|P15531|NDKA_HUMAN	Nucleoside diphosphate kinase A OS=Homo sapiens GN=NME1 PE=1 SV=1	Y	0.624369
Q9H6Y7	RNF167	sp|Q9H6Y7|RN167_HUMAN	E3 ubiquitin-protein ligase RNF167 OS=Homo sapiens GN=RNF167 PE=1 SV=1	Y	0.62724
Q13404-7	UBE2V1	sp|Q13404-7|UB2V1_HUMAN	Isoform 5 of Ubiquitin-conjugating enzyme E2 variant 1 OS=Homo sapiens GN=UBE2V1	Y	0.628846
P29084	GTF2E2	sp|P29084|T2EB_HUMAN	Transcription initiation factor IIE subunit beta OS=Homo sapiens GN=GTF2E2 PE=1 SV=1	Y	0.631228
Q9UPT8	ZC3H4	sp|Q9UPT8|ZC3H4_HUMAN	Zinc finger CCCH domain-containing protein 4 OS=Homo sapiens GN=ZC3H4 PE=1 SV=3	Y	0.63422
P54105	CLNS1A	sp|P54105|ICLN_HUMAN	Methylosome subunit pICln OS=Homo sapiens GN=CLNS1A PE=1 SV=1	Y	0.637797
P49419	ALDH7A1	sp|P49419|AL7A1_HUMAN	Alpha-aminoadipic semialdehyde dehydrogenase OS=Homo sapiens GN=ALDH7A1 PE=1 SV=5	Y	0.638991
Q8N684	CPSF7	sp|Q8N684|CPSF7_HUMAN	Cleavage and polyadenylation specificity factor subunit 7 OS=Homo sapiens GN=CPSF7 PE=1 SV=1	Y	0.639966
P46379	BAG6	sp|P46379|BAG6_HUMAN	Large proline-rich protein BAG6 OS=Homo sapiens GN=BAG6 PE=1 SV=2	Y	0.643118
Q13610	PWP1	sp|Q13610|PWP1_HUMAN	Periodic tryptophan protein 1 homolog OS=Homo sapiens GN=PWP1 PE=1 SV=1	Y	0.644743
Q9UMX0	UBQLN1	sp|Q9UMX0|UBQL1_HUMAN	Ubiquilin-1 OS=Homo sapiens GN=UBQLN1 PE=1 SV=2	Y	0.646157
P43243	MATR3	sp|P43243|MATR3_HUMAN	Matrin-3 OS=Homo sapiens GN=MATR3 PE=1 SV=2	Y	0.647771
P07942	LAMB1	sp|P07942|LAMB1_HUMAN	Laminin subunit beta-1 OS=Homo sapiens GN=LAMB1 PE=1 SV=2	Y	0.650177
Q9Y520	PRRC2C	sp|Q9Y520|PRC2C_HUMAN	Protein PRRC2C OS=Homo sapiens GN=PRRC2C PE=1 SV=4	Y	0.650419
P19404	NDUFV2	sp|P19404|NDUV2_HUMAN	NADH dehydrogenase [ubiquinone] flavoprotein 2, mitochondrial OS=Homo sapiens GN=NDUFV2 PE=1 SV=2	Y	0.652231
P50991	CCT4	sp|P50991|TCPD_HUMAN	T-complex protein 1 subunit delta OS=Homo sapiens GN=CCT4 PE=1 SV=4	Y	0.65371
P50570	DNM2	sp|P50570|DYN2_HUMAN	Dynamin-2 OS=Homo sapiens GN=DNM2 PE=1 SV=2	Y	0.657033
Q96EK5	KIAA1279	sp|Q96EK5|KBP_HUMAN	KIF1-binding protein OS=Homo sapiens GN=KIAA1279 PE=1 SV=1	Y	0.660699
P52888	THOP1	sp|P52888|THOP1_HUMAN	Thimet oligopeptidase OS=Homo sapiens GN=THOP1 PE=1 SV=2	Y	0.662342
O75340	PDCD6	sp|O75340|PDCD6_HUMAN	Programmed cell death protein 6 OS=Homo sapiens GN=PDCD6 PE=1 SV=1	Y	0.662671
P84090	ERH	sp|P84090|ERH_HUMAN	Enhancer of rudimentary homolog OS=Homo sapiens GN=ERH PE=1 SV=1	Y	0.671634
O15234	CASC3	sp|O15234|CASC3_HUMAN	Protein CASC3 OS=Homo sapiens GN=CASC3 PE=1 SV=2	Y	0.673285
Q5T4S7	UBR4	sp|Q5T4S7|UBR4_HUMAN	E3 ubiquitin-protein ligase UBR4 OS=Homo sapiens GN=UBR4 PE=1 SV=1	Y	0.677225
Q13907	IDI1	sp|Q13907|IDI1_HUMAN	Isopentenyl-diphosphate Delta-isomerase 1 OS=Homo sapiens GN=IDI1 PE=1 SV=2	Y	0.680082
Q06323-2	PSME1	sp|Q06323-2|PSME1_HUMAN	Isoform 2 of Proteasome activator complex subunit 1 OS=Homo sapiens GN=PSME1	Y	0.680827
Q7L1Q6	BZW1	sp|Q7L1Q6|BZW1_HUMAN	Basic leucine zipper and W2 domain-containing protein 1 OS=Homo sapiens GN=BZW1 PE=1 SV=1	Y	0.683912
Q9Y520-3	PRRC2C	sp|Q9Y520-3|PRC2C_HUMAN	Isoform 3 of Protein PRRC2C OS=Homo sapiens GN=PRRC2C	ND	0.687083
Q9BUA3	C11orf84	sp|Q9BUA3|CK084_HUMAN	Uncharacterized protein C11orf84 OS=Homo sapiens GN=C11orf84 PE=1 SV=3	Y	0.68732
Q02750	MAP2K1	sp|Q02750|MP2K1_HUMAN	Dual specificity mitogen-activated protein kinase kinase 1 OS=Homo sapiens GN=MAP2K1 PE=1 SV=2	Y	0.689199
P24539	ATP5F1	sp|P24539|AT5F1_HUMAN	ATP synthase F(0) complex subunit B1, mitochondrial OS=Homo sapiens GN=ATP5F1 PE=1 SV=2	Y	0.689796
P00367	GLUD1	sp|P00367|DHE3_HUMAN	Glutamate dehydrogenase 1, mitochondrial OS=Homo sapiens GN=GLUD1 PE=1 SV=2	ND	0.689856
Q7Z5L9	IRF2BP2	sp|Q7Z5L9|I2BP2_HUMAN	Interferon regulatory factor 2-binding protein 2 OS=Homo sapiens GN=IRF2BP2 PE=1 SV=2	Y	0.694211
Q8NC51-4	SERBP1	sp|Q8NC51-4|PAIRB_HUMAN	Isoform 4 of Plasminogen activator inhibitor 1 RNA-binding protein OS=Homo sapiens GN=SERBP1	Y	0.695514
Q9UNE7	STUB1	sp|Q9UNE7|CHIP_HUMAN	E3 ubiquitin-protein ligase CHIP OS=Homo sapiens GN=STUB1 PE=1 SV=2	Y	0.695799
Q9UI30	TRMT112	sp|Q9UI30|TR112_HUMAN	tRNA methyltransferase 112 homolog OS=Homo sapiens GN=TRMT112 PE=1 SV=1	Y	0.697767
P35269	GTF2F1	sp|P35269|T2FA_HUMAN	General transcription factor IIF subunit 1 OS=Homo sapiens GN=GTF2F1 PE=1 SV=2	Y	0.698431
O15042	U2SURP	sp|O15042|SR140_HUMAN	U2 snRNP-associated SURP motif-containing protein OS=Homo sapiens GN=U2SURP PE=1 SV=2	Y	0.699183
P07108-5	DBI	sp|P07108-5|ACBP_HUMAN	Isoform 5 of Acyl-CoA-binding protein OS=Homo sapiens GN=DBI	Y	0.699767
Q9BSL1	UBAC1	sp|Q9BSL1|UBAC1_HUMAN	Ubiquitin-associated domain-containing protein 1 OS=Homo sapiens GN=UBAC1 PE=1 SV=1	Y	0.701669
Q9NSE4	IARS2	sp|Q9NSE4|SYIM_HUMAN	Isoleucine--tRNA ligase, mitochondrial OS=Homo sapiens GN=IARS2 PE=1 SV=2	Y	0.703118
Q8NI22	MCFD2	sp|Q8NI22|MCFD2_HUMAN	Multiple coagulation factor deficiency protein 2 OS=Homo sapiens GN=MCFD2 PE=1 SV=1	Y	0.704076
P22681	CBL	sp|P22681|CBL_HUMAN	E3 ubiquitin-protein ligase CBL OS=Homo sapiens GN=CBL PE=1 SV=2	Y	0.705308
P28070	PSMB4	sp|P28070|PSB4_HUMAN	Proteasome subunit beta type-4 OS=Homo sapiens GN=PSMB4 PE=1 SV=4	Y	0.711174
P33240	CSTF2	sp|P33240|CSTF2_HUMAN	Cleavage stimulation factor subunit 2 OS=Homo sapiens GN=CSTF2 PE=1 SV=1	Y	0.717652
Q8WUR7	C15orf40	sp|Q8WUR7|CO040_HUMAN	UPF0235 protein C15orf40 OS=Homo sapiens GN=C15orf40 PE=1 SV=2	Y	0.717832
O14497	ARID1A	sp|O14497|ARI1A_HUMAN	AT-rich interactive domain-containing protein 1A OS=Homo sapiens GN=ARID1A PE=1 SV=3	Y	0.720407
Q8TDP1	RNASEH2C	sp|Q8TDP1|RNH2C_HUMAN	Ribonuclease H2 subunit C OS=Homo sapiens GN=RNASEH2C PE=1 SV=1	Y	0.720798
P54709	ATP1B3	sp|P54709|AT1B3_HUMAN	Sodium/potassium-transporting ATPase subunit beta-3 OS=Homo sapiens GN=ATP1B3 PE=1 SV=1	Y	0.724463
Q9UK41	VPS28	sp|Q9UK41|VPS28_HUMAN	Vacuolar protein sorting-associated protein 28 homolog OS=Homo sapiens GN=VPS28 PE=1 SV=1	Y	0.726701
Q8TEQ6	GEMIN5	sp|Q8TEQ6|GEMI5_HUMAN	Gem-associated protein 5 OS=Homo sapiens GN=GEMIN5 PE=1 SV=3	Y	0.729648
Q9Y5K5	UCHL5	sp|Q9Y5K5|UCHL5_HUMAN	Ubiquitin carboxyl-terminal hydrolase isozyme L5 OS=Homo sapiens GN=UCHL5 PE=1 SV=3	Y	0.732277
Q96QK1	VPS35	sp|Q96QK1|VPS35_HUMAN	Vacuolar protein sorting-associated protein 35 OS=Homo sapiens GN=VPS35 PE=1 SV=2	Y	0.737572
Q9HB71	CACYBP	sp|Q9HB71|CYBP_HUMAN	Calcyclin-binding protein OS=Homo sapiens GN=CACYBP PE=1 SV=2	Y	0.737917
O15160	POLR1C	sp|O15160|RPAC1_HUMAN	DNA-directed RNA polymerases I and III subunit RPAC1 OS=Homo sapiens GN=POLR1C PE=1 SV=1	Y	0.742427
P49189	ALDH9A1	sp|P49189|AL9A1_HUMAN	4-trimethylaminobutyraldehyde dehydrogenase OS=Homo sapiens GN=ALDH9A1 PE=1 SV=3	Y	0.744436
Q92598	HSPH1	sp|Q92598|HS105_HUMAN	Heat shock protein 105 kDa OS=Homo sapiens GN=HSPH1 PE=1 SV=1	Y	0.747502
Q9GZT9	EGLN1	sp|Q9GZT9|EGLN1_HUMAN	Egl nine homolog 1 OS=Homo sapiens GN=EGLN1 PE=1 SV=1	Y	0.748034
Q7L5Y9	MAEA	sp|Q7L5Y9|MAEA_HUMAN	Macrophage erythroblast attacher OS=Homo sapiens GN=MAEA PE=1 SV=1	Y	0.751557
Q9P287	BCCIP	sp|Q9P287|BCCIP_HUMAN	BRCA2 and CDKN1A-interacting protein OS=Homo sapiens GN=BCCIP PE=1 SV=1	Y	0.755314
Q9BWU0	SLC4A1AP	sp|Q9BWU0|NADAP_HUMAN	Kanadaptin OS=Homo sapiens GN=SLC4A1AP PE=1 SV=1	Y	0.757204
Q9Y2L1	DIS3	sp|Q9Y2L1|RRP44_HUMAN	Exosome complex exonuclease RRP44 OS=Homo sapiens GN=DIS3 PE=1 SV=2	Y	0.761306
P13489	RNH1	sp|P13489|RINI_HUMAN	Ribonuclease inhibitor OS=Homo sapiens GN=RNH1 PE=1 SV=2	Y	0.761912
O00512	BCL9	sp|O00512|BCL9_HUMAN	B-cell CLL/lymphoma 9 protein OS=Homo sapiens GN=BCL9 PE=1 SV=4	Y	0.763397
P55884	EIF3B	sp|P55884|EIF3B_HUMAN	Eukaryotic translation initiation factor 3 subunit B OS=Homo sapiens GN=EIF3B PE=1 SV=3	Y	0.76432
Q9Y294	ASF1A	sp|Q9Y294|ASF1A_HUMAN	Histone chaperone ASF1A OS=Homo sapiens GN=ASF1A PE=1 SV=1	Y	0.77051
O15145	ARPC3	sp|O15145|ARPC3_HUMAN	Actin-related protein 2/3 complex subunit 3 OS=Homo sapiens GN=ARPC3 PE=1 SV=3	Y	0.771069
O43172	PRPF4	sp|O43172|PRP4_HUMAN	U4/U6 small nuclear ribonucleoprotein Prp4 OS=Homo sapiens GN=PRPF4 PE=1 SV=2	Y	0.772063
Q9UIL1-3	SCOC	sp|Q9UIL1-3|SCOC_HUMAN	Isoform 3 of Short coiled-coil protein OS=Homo sapiens GN=SCOC	ND	0.772234
Q9P2I0	CPSF2	sp|Q9P2I0|CPSF2_HUMAN	Cleavage and polyadenylation specificity factor subunit 2 OS=Homo sapiens GN=CPSF2 PE=1 SV=2	Y	0.778699
P67775	PPP2CA	sp|P67775|PP2AA_HUMAN	Serine/threonine-protein phosphatase 2A catalytic subunit alpha isoform OS=Homo sapiens GN=PPP2CA PE=1 SV=1	Y	0.78338
O60841	EIF5B	sp|O60841|IF2P_HUMAN	Eukaryotic translation initiation factor 5B OS=Homo sapiens GN=EIF5B PE=1 SV=4	Y	0.792288
P49841	GSK3B	sp|P49841|GSK3B_HUMAN	Glycogen synthase kinase-3 beta OS=Homo sapiens GN=GSK3B PE=1 SV=2	Y	0.793331
P12109	COL6A1	sp|P12109|CO6A1_HUMAN	Collagen alpha-1(VI) chain OS=Homo sapiens GN=COL6A1 PE=1 SV=3	Y	0.797491
Q86TG7	PEG10	sp|Q86TG7|PEG10_HUMAN	Retrotransposon-derived protein PEG10 OS=Homo sapiens GN=PEG10 PE=1 SV=2	Y	0.798532
O00505	KPNA3	sp|O00505|IMA4_HUMAN	Importin subunit alpha-4 OS=Homo sapiens GN=KPNA3 PE=1 SV=2	Y	0.805292
Q9UMR2	DDX19B	sp|Q9UMR2|DD19B_HUMAN	ATP-dependent RNA helicase DDX19B OS=Homo sapiens GN=DDX19B PE=1 SV=1	Y	0.805487
P31153	MAT2A	sp|P31153|METK2_HUMAN	S-adenosylmethionine synthase isoform type-2 OS=Homo sapiens GN=MAT2A PE=1 SV=1	Y	0.810868
P48163	ME1	sp|P48163|MAOX_HUMAN	NADP-dependent malic enzyme OS=Homo sapiens GN=ME1 PE=1 SV=1	Y	0.811256
P40855	PEX19	sp|P40855|PEX19_HUMAN	Peroxisomal biogenesis factor 19 OS=Homo sapiens GN=PEX19 PE=1 SV=1	Y	0.81135
O60220	TIMM8A	sp|O60220|TIM8A_HUMAN	Mitochondrial import inner membrane translocase subunit Tim8 A OS=Homo sapiens GN=TIMM8A PE=1 SV=1	Y	0.813892
Q52LJ0	FAM98B	sp|Q52LJ0|FA98B_HUMAN	Protein FAM98B OS=Homo sapiens GN=FAM98B PE=1 SV=1	Y	0.814646
P55036	PSMD4	sp|P55036|PSMD4_HUMAN	26S proteasome non-ATPase regulatory subunit 4 OS=Homo sapiens GN=PSMD4 PE=1 SV=1	Y	0.816708
Q969E4	TCEAL3	sp|Q969E4|TCAL3_HUMAN	Transcription elongation factor A protein-like 3 OS=Homo sapiens GN=TCEAL3 PE=1 SV=1	Y	0.828618
P13073	COX4I1	sp|P13073|COX41_HUMAN	Cytochrome c oxidase subunit 4 isoform 1, mitochondrial OS=Homo sapiens GN=COX4I1 PE=1 SV=1	Y	0.829003
Q16850	CYP51A1	sp|Q16850|CP51A_HUMAN	Lanosterol 14-alpha demethylase OS=Homo sapiens GN=CYP51A1 PE=1 SV=3	Y	0.829619
O95817	BAG3	sp|O95817|BAG3_HUMAN	BAG family molecular chaperone regulator 3 OS=Homo sapiens GN=BAG3 PE=1 SV=3	Y	0.831344
Q96F63	CCDC97	sp|Q96F63|CCD97_HUMAN	Coiled-coil domain-containing protein 97 OS=Homo sapiens GN=CCDC97 PE=1 SV=1	Y	0.831907
Q9UPN6	SCAF8	sp|Q9UPN6|SCAF8_HUMAN	Protein SCAF8 OS=Homo sapiens GN=SCAF8 PE=1 SV=1	Y	0.833233
Q15185	PTGES3	sp|Q15185|TEBP_HUMAN	Prostaglandin E synthase 3 OS=Homo sapiens GN=PTGES3 PE=1 SV=1	Y	0.836909
Q86YL5	TDRP	sp|Q86YL5|TDRP_HUMAN	Testis development-related protein OS=Homo sapiens GN=TDRP PE=1 SV=2	Y	0.838231
Q8TEX9	IPO4	sp|Q8TEX9|IPO4_HUMAN	Importin-4 OS=Homo sapiens GN=IPO4 PE=1 SV=2	Y	0.842861
P53396	ACLY	sp|P53396|ACLY_HUMAN	ATP-citrate synthase OS=Homo sapiens GN=ACLY PE=1 SV=3	Y	0.843102
Q15365	PCBP1	sp|Q15365|PCBP1_HUMAN	Poly(rC)-binding protein 1 OS=Homo sapiens GN=PCBP1 PE=1 SV=2	Y	0.847228
P47756	CAPZB	sp|P47756|CAPZB_HUMAN	F-actin-capping protein subunit beta OS=Homo sapiens GN=CAPZB PE=1 SV=4	Y	0.847631
O00401	WASL	sp|O00401|WASL_HUMAN	Neural Wiskott-Aldrich syndrome protein OS=Homo sapiens GN=WASL PE=1 SV=2	Y	0.847862
Q05639	EEF1A2	sp|Q05639|EF1A2_HUMAN	Elongation factor 1-alpha 2 OS=Homo sapiens GN=EEF1A2 PE=1 SV=1	Y	0.850768
Q9NPH2	ISYNA1	sp|Q9NPH2|INO1_HUMAN	Inositol-3-phosphate synthase 1 OS=Homo sapiens GN=ISYNA1 PE=1 SV=1	Y	0.852848
Q96CX2	KCTD12	sp|Q96CX2|KCD12_HUMAN	BTB/POZ domain-containing protein KCTD12 OS=Homo sapiens GN=KCTD12 PE=1 SV=1	Y	0.853848
P27708	CAD	sp|P27708|PYR1_HUMAN	CAD protein OS=Homo sapiens GN=CAD PE=1 SV=3	Y	0.858584
Q07065	CKAP4	sp|Q07065|CKAP4_HUMAN	Cytoskeleton-associated protein 4 OS=Homo sapiens GN=CKAP4 PE=1 SV=2	Y	0.859044
Q13283	G3BP1	sp|Q13283|G3BP1_HUMAN	Ras GTPase-activating protein-binding protein 1 OS=Homo sapiens GN=G3BP1 PE=1 SV=1	Y	0.863739
O43432	EIF4G3	sp|O43432|IF4G3_HUMAN	Eukaryotic translation initiation factor 4 gamma 3 OS=Homo sapiens GN=EIF4G3 PE=1 SV=2	Y	0.864796
P61081	UBE2M	sp|P61081|UBC12_HUMAN	NEDD8-conjugating enzyme Ubc12 OS=Homo sapiens GN=UBE2M PE=1 SV=1	Y	0.86563
Q92890	UFD1L	sp|Q92890|UFD1_HUMAN	Ubiquitin fusion degradation protein 1 homolog OS=Homo sapiens GN=UFD1L PE=1 SV=3	Y	0.866552
Q9C0C9	UBE2O	sp|Q9C0C9|UBE2O_HUMAN	Ubiquitin-conjugating enzyme E2 O OS=Homo sapiens GN=UBE2O PE=1 SV=3	Y	0.866842
Q86TU7	SETD3	sp|Q86TU7|SETD3_HUMAN	Histone-lysine N-methyltransferase setd3 OS=Homo sapiens GN=SETD3 PE=1 SV=1	Y	0.87114
P52292	KPNA2	sp|P52292|IMA1_HUMAN	Importin subunit alpha-1 OS=Homo sapiens GN=KPNA2 PE=1 SV=1	Y	0.871494
Q14671	PUM1	sp|Q14671|PUM1_HUMAN	Pumilio homolog 1 OS=Homo sapiens GN=PUM1 PE=1 SV=3	Y	0.872382
Q10570	CPSF1	sp|Q10570|CPSF1_HUMAN	Cleavage and polyadenylation specificity factor subunit 1 OS=Homo sapiens GN=CPSF1 PE=1 SV=2	Y	0.873364
P42167	TMPO	sp|P42167|LAP2B_HUMAN	Lamina-associated polypeptide 2, isoforms beta/gamma OS=Homo sapiens GN=TMPO PE=1 SV=2	Y	0.874251
Q9Y2Z0	SUGT1	sp|Q9Y2Z0|SUGT1_HUMAN	Suppressor of G2 allele of SKP1 homolog OS=Homo sapiens GN=SUGT1 PE=1 SV=3	Y	0.879011
Q15404	RSU1	sp|Q15404|RSU1_HUMAN	Ras suppressor protein 1 OS=Homo sapiens GN=RSU1 PE=1 SV=3	Y	0.879552
P62191	PSMC1	sp|P62191|PRS4_HUMAN	26S protease regulatory subunit 4 OS=Homo sapiens GN=PSMC1 PE=1 SV=1	Y	0.880418
Q9NR30	DDX21	sp|Q9NR30|DDX21_HUMAN	Nucleolar RNA helicase 2 OS=Homo sapiens GN=DDX21 PE=1 SV=5	Y	0.885702
O75506	HSBP1	sp|O75506|HSBP1_HUMAN	Heat shock factor-binding protein 1 OS=Homo sapiens GN=HSBP1 PE=1 SV=1	Y	0.885753
P61289	PSME3	sp|P61289|PSME3_HUMAN	Proteasome activator complex subunit 3 OS=Homo sapiens GN=PSME3 PE=1 SV=1	Y	0.886471
P50750	CDK9	sp|P50750|CDK9_HUMAN	Cyclin-dependent kinase 9 OS=Homo sapiens GN=CDK9 PE=1 SV=3	Y	0.887785
Q9GZS3	WDR61	sp|Q9GZS3|WDR61_HUMAN	WD repeat-containing protein 61 OS=Homo sapiens GN=WDR61 PE=1 SV=1	Y	0.889563
Q9UHD1	CHORDC1	sp|Q9UHD1|CHRD1_HUMAN	Cysteine and histidine-rich domain-containing protein 1 OS=Homo sapiens GN=CHORDC1 PE=1 SV=2	Y	0.890082
P29966	MARCKS	sp|P29966|MARCS_HUMAN	Myristoylated alanine-rich C-kinase substrate OS=Homo sapiens GN=MARCKS PE=1 SV=4	Y	0.890334
Q86XP3	DDX42	sp|Q86XP3|DDX42_HUMAN	ATP-dependent RNA helicase DDX42 OS=Homo sapiens GN=DDX42 PE=1 SV=1	Y	0.891787
O75909-4	CCNK	sp|O75909-4|CCNK_HUMAN	Isoform 4 of Cyclin-K OS=Homo sapiens GN=CCNK	Y	0.893228
Q9BXP5	SRRT	sp|Q9BXP5|SRRT_HUMAN	Serrate RNA effector molecule homolog OS=Homo sapiens GN=SRRT PE=1 SV=1	Y	0.897206
P26640	VARS	sp|P26640|SYVC_HUMAN	Valine--tRNA ligase OS=Homo sapiens GN=VARS PE=1 SV=4	Y	0.898271
O95202	LETM1	sp|O95202|LETM1_HUMAN	LETM1 and EF-hand domain-containing protein 1, mitochondrial OS=Homo sapiens GN=LETM1 PE=1 SV=1	Y	0.899631
Q8NFD5	ARID1B	sp|Q8NFD5|ARI1B_HUMAN	AT-rich interactive domain-containing protein 1B OS=Homo sapiens GN=ARID1B PE=1 SV=2	Y	0.9009
Q92973	TNPO1	sp|Q92973|TNPO1_HUMAN	Transportin-1 OS=Homo sapiens GN=TNPO1 PE=1 SV=2	Y	0.901405
Q8IZ73	RPUSD2	sp|Q8IZ73|RUSD2_HUMAN	RNA pseudouridylate synthase domain-containing protein 2 OS=Homo sapiens GN=RPUSD2 PE=1 SV=2	Y	0.905484
Q8NBS9	TXNDC5	sp|Q8NBS9|TXND5_HUMAN	Thioredoxin domain-containing protein 5 OS=Homo sapiens GN=TXNDC5 PE=1 SV=2	Y	0.906025
Q9BZE4	GTPBP4	sp|Q9BZE4|NOG1_HUMAN	Nucleolar GTP-binding protein 1 OS=Homo sapiens GN=GTPBP4 PE=1 SV=3	Y	0.910139
O75947	ATP5H	sp|O75947|ATP5H_HUMAN	ATP synthase subunit d, mitochondrial OS=Homo sapiens GN=ATP5H PE=1 SV=3	Y	0.912002
O43242	PSMD3	sp|O43242|PSMD3_HUMAN	26S proteasome non-ATPase regulatory subunit 3 OS=Homo sapiens GN=PSMD3 PE=1 SV=2	Y	0.915386
Q92917	GPKOW	sp|Q92917|GPKOW_HUMAN	G patch domain and KOW motifs-containing protein OS=Homo sapiens GN=GPKOW PE=1 SV=2	Y	0.915543
Q04637	EIF4G1	sp|Q04637|IF4G1_HUMAN	Eukaryotic translation initiation factor 4 gamma 1 OS=Homo sapiens GN=EIF4G1 PE=1 SV=4	Y	0.915842
Q9BXW7	CECR5	sp|Q9BXW7|CECR5_HUMAN	Cat eye syndrome critical region protein 5 OS=Homo sapiens GN=CECR5 PE=1 SV=1	Y	0.91703
P55036-2	PSMD4	sp|P55036-2|PSMD4_HUMAN	Isoform Rpn10E of 26S proteasome non-ATPase regulatory subunit 4 OS=Homo sapiens GN=PSMD4	Y	0.917236
Q92688	ANP32B	sp|Q92688|AN32B_HUMAN	Acidic leucine-rich nuclear phosphoprotein 32 family member B OS=Homo sapiens GN=ANP32B PE=1 SV=1	Y	0.920477
P58546	MTPN	sp|P58546|MTPN_HUMAN	Myotrophin OS=Homo sapiens GN=MTPN PE=1 SV=2	Y	0.92392
O43776	NARS	sp|O43776|SYNC_HUMAN	Asparagine--tRNA ligase, cytoplasmic OS=Homo sapiens GN=NARS PE=1 SV=1	Y	0.924694
P18669	PGAM1	sp|P18669|PGAM1_HUMAN	Phosphoglycerate mutase 1 OS=Homo sapiens GN=PGAM1 PE=1 SV=2	Y	0.924817
P11310	ACADM	sp|P11310|ACADM_HUMAN	Medium-chain specific acyl-CoA dehydrogenase, mitochondrial OS=Homo sapiens GN=ACADM PE=1 SV=1	Y	0.925977
P11441	UBL4A	sp|P11441|UBL4A_HUMAN	Ubiquitin-like protein 4A OS=Homo sapiens GN=UBL4A PE=1 SV=1	Y	0.926857
P52597	HNRNPF	sp|P52597|HNRPF_HUMAN	Heterogeneous nuclear ribonucleoprotein F OS=Homo sapiens GN=HNRNPF PE=1 SV=3	Y	0.926986
O43684	BUB3	sp|O43684|BUB3_HUMAN	Mitotic checkpoint protein BUB3 OS=Homo sapiens GN=BUB3 PE=1 SV=1	Y	0.929804
P41208	CETN2	sp|P41208|CETN2_HUMAN	Centrin-2 OS=Homo sapiens GN=CETN2 PE=1 SV=1	Y	0.929984
P60981	DSTN	sp|P60981|DEST_HUMAN	Destrin OS=Homo sapiens GN=DSTN PE=1 SV=3	Y	0.930671
Q14258	TRIM25	sp|Q14258|TRI25_HUMAN	E3 ubiquitin/ISG15 ligase TRIM25 OS=Homo sapiens GN=TRIM25 PE=1 SV=2	Y	0.931327
Q7L2J0	MEPCE	sp|Q7L2J0|MEPCE_HUMAN	7SK snRNA methylphosphate capping enzyme OS=Homo sapiens GN=MEPCE PE=1 SV=1	Y	0.932577
P60842	EIF4A1	sp|P60842|IF4A1_HUMAN	Eukaryotic initiation factor 4A-I OS=Homo sapiens GN=EIF4A1 PE=1 SV=1	Y	0.932812
Q9Y262	EIF3L	sp|Q9Y262|EIF3L_HUMAN	Eukaryotic translation initiation factor 3 subunit L OS=Homo sapiens GN=EIF3L PE=1 SV=1	Y	0.935338
P62306	SNRPF	sp|P62306|RUXF_HUMAN	Small nuclear ribonucleoprotein F OS=Homo sapiens GN=SNRPF PE=1 SV=1	Y	0.938963
O00571	DDX3X	sp|O00571|DDX3X_HUMAN	ATP-dependent RNA helicase DDX3X OS=Homo sapiens GN=DDX3X PE=1 SV=3	Y	0.938983
P67809	YBX1	sp|P67809|YBOX1_HUMAN	Nuclease-sensitive element-binding protein 1 OS=Homo sapiens GN=YBX1 PE=1 SV=3	Y	0.944438
Q9Y570	PPME1	sp|Q9Y570|PPME1_HUMAN	Protein phosphatase methylesterase 1 OS=Homo sapiens GN=PPME1 PE=1 SV=3	Y	0.947347
O60271	SPAG9	sp|O60271|JIP4_HUMAN	C-Jun-amino-terminal kinase-interacting protein 4 OS=Homo sapiens GN=SPAG9 PE=1 SV=4	Y	0.947907
O95400	CD2BP2	sp|O95400|CD2B2_HUMAN	CD2 antigen cytoplasmic tail-binding protein 2 OS=Homo sapiens GN=CD2BP2 PE=1 SV=1	Y	0.94925
Q9BW85	CCDC94	sp|Q9BW85|CCD94_HUMAN	Coiled-coil domain-containing protein 94 OS=Homo sapiens GN=CCDC94 PE=1 SV=1	Y	0.950783
Q14160	SCRIB	sp|Q14160|SCRIB_HUMAN	Protein scribble homolog OS=Homo sapiens GN=SCRIB PE=1 SV=4	Y	0.951324
P53621	COPA	sp|P53621|COPA_HUMAN	Coatomer subunit alpha OS=Homo sapiens GN=COPA PE=1 SV=2	Y	0.951642
O75694	NUP155	sp|O75694|NU155_HUMAN	Nuclear pore complex protein Nup155 OS=Homo sapiens GN=NUP155 PE=1 SV=1	Y	0.954791
Q13217	DNAJC3	sp|Q13217|DNJC3_HUMAN	DnaJ homolog subfamily C member 3 OS=Homo sapiens GN=DNAJC3 PE=1 SV=1	Y	0.955873
P48444	ARCN1	sp|P48444|COPD_HUMAN	Coatomer subunit delta OS=Homo sapiens GN=ARCN1 PE=1 SV=1	Y	0.957847
Q99873	PRMT1	sp|Q99873|ANM1_HUMAN	Protein arginine N-methyltransferase 1 OS=Homo sapiens GN=PRMT1 PE=1 SV=2	Y	0.959505
P68104	EEF1A1	sp|P68104|EF1A1_HUMAN	Elongation factor 1-alpha 1 OS=Homo sapiens GN=EEF1A1 PE=1 SV=1	Y	0.960949
P49773	HINT1	sp|P49773|HINT1_HUMAN	Histidine triad nucleotide-binding protein 1 OS=Homo sapiens GN=HINT1 PE=1 SV=2	Y	0.96835
E9PAV3	NACA	sp|E9PAV3|NACAM_HUMAN	Nascent polypeptide-associated complex subunit alpha, muscle-specific form OS=Homo sapiens GN=NACA PE=1 SV=1	Y	0.96854
Q99733	NAP1L4	sp|Q99733|NP1L4_HUMAN	Nucleosome assembly protein 1-like 4 OS=Homo sapiens GN=NAP1L4 PE=1 SV=1	Y	0.968571
P61011	SRP54	sp|P61011|SRP54_HUMAN	Signal recognition particle 54 kDa protein OS=Homo sapiens GN=SRP54 PE=1 SV=1	Y	0.969939
Q53GQ0	HSD17B12	sp|Q53GQ0|DHB12_HUMAN	Estradiol 17-beta-dehydrogenase 12 OS=Homo sapiens GN=HSD17B12 PE=1 SV=2	Y	0.970427
P51991	HNRNPA3	sp|P51991|ROA3_HUMAN	Heterogeneous nuclear ribonucleoprotein A3 OS=Homo sapiens GN=HNRNPA3 PE=1 SV=2	Y	0.971792
Q9UHV9	PFDN2	sp|Q9UHV9|PFD2_HUMAN	Prefoldin subunit 2 OS=Homo sapiens GN=PFDN2 PE=1 SV=1	Y	0.972635
Q9NW64	RBM22	sp|Q9NW64|RBM22_HUMAN	Pre-mRNA-splicing factor RBM22 OS=Homo sapiens GN=RBM22 PE=1 SV=1	Y	0.972729
P16989	YBX3	sp|P16989|YBOX3_HUMAN	Y-box-binding protein 3 OS=Homo sapiens GN=YBX3 PE=1 SV=4	Y	0.972845
O00264	PGRMC1	sp|O00264|PGRC1_HUMAN	Membrane-associated progesterone receptor component 1 OS=Homo sapiens GN=PGRMC1 PE=1 SV=3	Y	0.973097
Q99729-3	HNRNPAB	sp|Q99729-3|ROAA_HUMAN	Isoform 3 of Heterogeneous nuclear ribonucleoprotein A/B OS=Homo sapiens GN=HNRNPAB	Y	0.973784
Q9UL46	PSME2	sp|Q9UL46|PSME2_HUMAN	Proteasome activator complex subunit 2 OS=Homo sapiens GN=PSME2 PE=1 SV=4	Y	0.97563
P31942	HNRNPH3	sp|P31942|HNRH3_HUMAN	Heterogeneous nuclear ribonucleoprotein H3 OS=Homo sapiens GN=HNRNPH3 PE=1 SV=2	Y	0.9777
P49840	GSK3A	sp|P49840|GSK3A_HUMAN	Glycogen synthase kinase-3 alpha OS=Homo sapiens GN=GSK3A PE=1 SV=2	Y	0.978096
Q14997	PSME4	sp|Q14997|PSME4_HUMAN	Proteasome activator complex subunit 4 OS=Homo sapiens GN=PSME4 PE=1 SV=2	Y	0.979714
P49327	FASN	sp|P49327|FAS_HUMAN	Fatty acid synthase OS=Homo sapiens GN=FASN PE=1 SV=3	Y	0.980415
Q16762	TST	sp|Q16762|THTR_HUMAN	Thiosulfate sulfurtransferase OS=Homo sapiens GN=TST PE=1 SV=4	Y	0.980734
Q13200	PSMD2	sp|Q13200|PSMD2_HUMAN	26S proteasome non-ATPase regulatory subunit 2 OS=Homo sapiens GN=PSMD2 PE=1 SV=3	Y	0.982506
O95881	TXNDC12	sp|O95881|TXD12_HUMAN	Thioredoxin domain-containing protein 12 OS=Homo sapiens GN=TXNDC12 PE=1 SV=1	Y	0.983127
Q9Y5L4	TIMM13	sp|Q9Y5L4|TIM13_HUMAN	Mitochondrial import inner membrane translocase subunit Tim13 OS=Homo sapiens GN=TIMM13 PE=1 SV=1	Y	0.98333
P12004	PCNA	sp|P12004|PCNA_HUMAN	Proliferating cell nuclear antigen OS=Homo sapiens GN=PCNA PE=1 SV=1	Y	0.983882
P55010	EIF5	sp|P55010|IF5_HUMAN	Eukaryotic translation initiation factor 5 OS=Homo sapiens GN=EIF5 PE=1 SV=2	Y	0.985417
Q9BUF5	TUBB6	sp|Q9BUF5|TBB6_HUMAN	Tubulin beta-6 chain OS=Homo sapiens GN=TUBB6 PE=1 SV=1	Y	0.985593
P22102	GART	sp|P22102|PUR2_HUMAN	Trifunctional purine biosynthetic protein adenosine-3 OS=Homo sapiens GN=GART PE=1 SV=1	Y	0.986358
O94925	GLS	sp|O94925|GLSK_HUMAN	Glutaminase kidney isoform, mitochondrial OS=Homo sapiens GN=GLS PE=1 SV=1	Y	0.987515
P35613-2	BSG	sp|P35613-2|BASI_HUMAN	Isoform 2 of Basigin OS=Homo sapiens GN=BSG	Y	0.988337
Q9UHB6	LIMA1	sp|Q9UHB6|LIMA1_HUMAN	LIM domain and actin-binding protein 1 OS=Homo sapiens GN=LIMA1 PE=1 SV=1	Y	0.988749
Q92597	NDRG1	sp|Q92597|NDRG1_HUMAN	Protein NDRG1 OS=Homo sapiens GN=NDRG1 PE=1 SV=1	Y	0.988821
Q96RQ3	MCCC1	sp|Q96RQ3|MCCA_HUMAN	Methylcrotonoyl-CoA carboxylase subunit alpha, mitochondrial OS=Homo sapiens GN=MCCC1 PE=1 SV=3	Y	0.989278
P49321	NASP	sp|P49321|NASP_HUMAN	Nuclear autoantigenic sperm protein OS=Homo sapiens GN=NASP PE=1 SV=2	Y	0.989712
Q13442	PDAP1	sp|Q13442|HAP28_HUMAN	28 kDa heat- and acid-stable phosphoprotein OS=Homo sapiens GN=PDAP1 PE=1 SV=1	Y	0.991818
Q96HC4	PDLIM5	sp|Q96HC4|PDLI5_HUMAN	PDZ and LIM domain protein 5 OS=Homo sapiens GN=PDLIM5 PE=1 SV=5	Y	0.994729
P49006	MARCKSL1	sp|P49006|MRP_HUMAN	MARCKS-related protein OS=Homo sapiens GN=MARCKSL1 PE=1 SV=2	Y	0.995183
P28066	PSMA5	sp|P28066|PSA5_HUMAN	Proteasome subunit alpha type-5 OS=Homo sapiens GN=PSMA5 PE=1 SV=3	Y	0.998949
P49591	SARS	sp|P49591|SYSC_HUMAN	Serine--tRNA ligase, cytoplasmic OS=Homo sapiens GN=SARS PE=1 SV=3	Y	0.999536
P43686	PSMC4	sp|P43686|PRS6B_HUMAN	26S protease regulatory subunit 6B OS=Homo sapiens GN=PSMC4 PE=1 SV=2	Y	0.999809
P31749	AKT1	sp|P31749|AKT1_HUMAN	RAC-alpha serine/threonine-protein kinase OS=Homo sapiens GN=AKT1 PE=1 SV=2	Y	1
Q13126-2	MTAP	sp|Q13126-2|MTAP_HUMAN	Isoform 2 of S-methyl-5'-thioadenosine phosphorylase OS=Homo sapiens GN=MTAP	Y	1.00228
Q06323	PSME1	sp|Q06323|PSME1_HUMAN	Proteasome activator complex subunit 1 OS=Homo sapiens GN=PSME1 PE=1 SV=1	Y	1.0032
P04075	ALDOA	sp|P04075|ALDOA_HUMAN	Fructose-bisphosphate aldolase A OS=Homo sapiens GN=ALDOA PE=1 SV=2	Y	1.00413
Q6P2Q9	PRPF8	sp|Q6P2Q9|PRP8_HUMAN	Pre-mRNA-processing-splicing factor 8 OS=Homo sapiens GN=PRPF8 PE=1 SV=2	Y	1.00563
O43148	RNMT	sp|O43148|MCES_HUMAN	mRNA cap guanine-N7 methyltransferase OS=Homo sapiens GN=RNMT PE=1 SV=1	Y	1.00611
Q92530	PSMF1	sp|Q92530|PSMF1_HUMAN	Proteasome inhibitor PI31 subunit OS=Homo sapiens GN=PSMF1 PE=1 SV=2	Y	1.00894
Q01082	SPTBN1	sp|Q01082|SPTB2_HUMAN	Spectrin beta chain, non-erythrocytic 1 OS=Homo sapiens GN=SPTBN1 PE=1 SV=2	Y	1.01149
O14561	NDUFAB1	sp|O14561|ACPM_HUMAN	Acyl carrier protein, mitochondrial OS=Homo sapiens GN=NDUFAB1 PE=1 SV=3	Y	1.01195
O95373	IPO7	sp|O95373|IPO7_HUMAN	Importin-7 OS=Homo sapiens GN=IPO7 PE=1 SV=1	Y	1.01258
P50990	CCT8	sp|P50990|TCPQ_HUMAN	T-complex protein 1 subunit theta OS=Homo sapiens GN=CCT8 PE=1 SV=4	Y	1.01292
P61604	HSPE1	sp|P61604|CH10_HUMAN	10 kDa heat shock protein, mitochondrial OS=Homo sapiens GN=HSPE1 PE=1 SV=2	Y	1.01362
P35637	FUS	sp|P35637|FUS_HUMAN	RNA-binding protein FUS OS=Homo sapiens GN=FUS PE=1 SV=1	Y	1.01364
P62195	PSMC5	sp|P62195|PRS8_HUMAN	26S protease regulatory subunit 8 OS=Homo sapiens GN=PSMC5 PE=1 SV=1	Y	1.01726
Q9Y450	HBS1L	sp|Q9Y450|HBS1L_HUMAN	HBS1-like protein OS=Homo sapiens GN=HBS1L PE=1 SV=1	Y	1.01817
P48047	ATP5O	sp|P48047|ATPO_HUMAN	ATP synthase subunit O, mitochondrial OS=Homo sapiens GN=ATP5O PE=1 SV=1	Y	1.01912
P29083	GTF2E1	sp|P29083|T2EA_HUMAN	General transcription factor IIE subunit 1 OS=Homo sapiens GN=GTF2E1 PE=1 SV=2	Y	1.01925
O95573	ACSL3	sp|O95573|ACSL3_HUMAN	Long-chain-fatty-acid--CoA ligase 3 OS=Homo sapiens GN=ACSL3 PE=1 SV=3	Y	1.02039
P52209	PGD	sp|P52209|6PGD_HUMAN	6-phosphogluconate dehydrogenase, decarboxylating OS=Homo sapiens GN=PGD PE=1 SV=3	Y	1.02384
P31689	DNAJA1	sp|P31689|DNJA1_HUMAN	DnaJ homolog subfamily A member 1 OS=Homo sapiens GN=DNAJA1 PE=1 SV=2	Y	1.02405
P17980	PSMC3	sp|P17980|PRS6A_HUMAN	26S protease regulatory subunit 6A OS=Homo sapiens GN=PSMC3 PE=1 SV=3	Y	1.02425
P78527	PRKDC	sp|P78527|PRKDC_HUMAN	DNA-dependent protein kinase catalytic subunit OS=Homo sapiens GN=PRKDC PE=1 SV=3	Y	1.02524
P24534	EEF1B2	sp|P24534|EF1B_HUMAN	Elongation factor 1-beta OS=Homo sapiens GN=EEF1B2 PE=1 SV=3	Y	1.03107
P41250	GARS	sp|P41250|SYG_HUMAN	Glycine--tRNA ligase OS=Homo sapiens GN=GARS PE=1 SV=3	Y	1.03167
O75822	EIF3J	sp|O75822|EIF3J_HUMAN	Eukaryotic translation initiation factor 3 subunit J OS=Homo sapiens GN=EIF3J PE=1 SV=2	Y	1.03216
Q8N4Q1	CHCHD4	sp|Q8N4Q1|MIA40_HUMAN	Mitochondrial intermembrane space import and assembly protein 40 OS=Homo sapiens GN=CHCHD4 PE=1 SV=1	Y	1.03248
P84077	ARF1	sp|P84077|ARF1_HUMAN	ADP-ribosylation factor 1 OS=Homo sapiens GN=ARF1 PE=1 SV=2	Y	1.03327
O15355	PPM1G	sp|O15355|PPM1G_HUMAN	Protein phosphatase 1G OS=Homo sapiens GN=PPM1G PE=1 SV=1	Y	1.0339
P26641	EEF1G	sp|P26641|EF1G_HUMAN	Elongation factor 1-gamma OS=Homo sapiens GN=EEF1G PE=1 SV=3	Y	1.0362
O00629	KPNA4	sp|O00629|IMA3_HUMAN	Importin subunit alpha-3 OS=Homo sapiens GN=KPNA4 PE=1 SV=1	Y	1.03635
Q12906	ILF3	sp|Q12906|ILF3_HUMAN	Interleukin enhancer-binding factor 3 OS=Homo sapiens GN=ILF3 PE=1 SV=3	Y	1.03671
P50750-2	CDK9	sp|P50750-2|CDK9_HUMAN	Isoform 2 of Cyclin-dependent kinase 9 OS=Homo sapiens GN=CDK9	Y	1.03677
P46940	IQGAP1	sp|P46940|IQGA1_HUMAN	Ras GTPase-activating-like protein IQGAP1 OS=Homo sapiens GN=IQGAP1 PE=1 SV=1	Y	1.03725
Q9HDC9	APMAP	sp|Q9HDC9|APMAP_HUMAN	Adipocyte plasma membrane-associated protein OS=Homo sapiens GN=APMAP PE=1 SV=2	Y	1.03769
Q92499	DDX1	sp|Q92499|DDX1_HUMAN	ATP-dependent RNA helicase DDX1 OS=Homo sapiens GN=DDX1 PE=1 SV=2	Y	1.03789
P00492	HPRT1	sp|P00492|HPRT_HUMAN	Hypoxanthine-guanine phosphoribosyltransferase OS=Homo sapiens GN=HPRT1 PE=1 SV=2	Y	1.04237
Q9BRT2	UQCC2	sp|Q9BRT2|UQCC2_HUMAN	Ubiquinol-cytochrome-c reductase complex assembly factor 2 OS=Homo sapiens GN=UQCC2 PE=1 SV=1	Y	1.0433
P13797	PLS3	sp|P13797|PLST_HUMAN	Plastin-3 OS=Homo sapiens GN=PLS3 PE=1 SV=4	Y	1.04374
Q9H074	PAIP1	sp|Q9H074|PAIP1_HUMAN	Polyadenylate-binding protein-interacting protein 1 OS=Homo sapiens GN=PAIP1 PE=1 SV=1	Y	1.04824
O43615	TIMM44	sp|O43615|TIM44_HUMAN	Mitochondrial import inner membrane translocase subunit TIM44 OS=Homo sapiens GN=TIMM44 PE=1 SV=2	Y	1.04828
Q96G03	PGM2	sp|Q96G03|PGM2_HUMAN	Phosphoglucomutase-2 OS=Homo sapiens GN=PGM2 PE=1 SV=4	Y	1.05094
P50454	SERPINH1	sp|P50454|SERPH_HUMAN	Serpin H1 OS=Homo sapiens GN=SERPINH1 PE=1 SV=2	Y	1.05306
O00410	IPO5	sp|O00410|IPO5_HUMAN	Importin-5 OS=Homo sapiens GN=IPO5 PE=1 SV=4	Y	1.05392
P33316	DUT	sp|P33316|DUT_HUMAN	Deoxyuridine 5'-triphosphate nucleotidohydrolase, mitochondrial OS=Homo sapiens GN=DUT PE=1 SV=4	Y	1.05468
O75643	SNRNP200	sp|O75643|U520_HUMAN	U5 small nuclear ribonucleoprotein 200 kDa helicase OS=Homo sapiens GN=SNRNP200 PE=1 SV=2	Y	1.05644
P07900	HSP90AA1	sp|P07900|HS90A_HUMAN	Heat shock protein HSP 90-alpha OS=Homo sapiens GN=HSP90AA1 PE=1 SV=5	Y	1.05746
Q9Y490	TLN1	sp|Q9Y490|TLN1_HUMAN	Talin-1 OS=Homo sapiens GN=TLN1 PE=1 SV=3	Y	1.05893
Q99536	VAT1	sp|Q99536|VAT1_HUMAN	Synaptic vesicle membrane protein VAT-1 homolog OS=Homo sapiens GN=VAT1 PE=1 SV=2	Y	1.05932
P39687	ANP32A	sp|P39687|AN32A_HUMAN	Acidic leucine-rich nuclear phosphoprotein 32 family member A OS=Homo sapiens GN=ANP32A PE=1 SV=1	Y	1.05977
O60716	CTNND1	sp|O60716|CTND1_HUMAN	Catenin delta-1 OS=Homo sapiens GN=CTNND1 PE=1 SV=1	Y	1.06096
P62979	RPS27A	sp|P62979|RS27A_HUMAN	Ubiquitin-40S ribosomal protein S27a OS=Homo sapiens GN=RPS27A PE=1 SV=2	Y	1.06206
Q96CS2	HAUS1	sp|Q96CS2|HAUS1_HUMAN	HAUS augmin-like complex subunit 1 OS=Homo sapiens GN=HAUS1 PE=1 SV=1	Y	1.06464
O95793	STAU1	sp|O95793|STAU1_HUMAN	Double-stranded RNA-binding protein Staufen homolog 1 OS=Homo sapiens GN=STAU1 PE=1 SV=2	Y	1.06522
P62495	ETF1	sp|P62495|ERF1_HUMAN	Eukaryotic peptide chain release factor subunit 1 OS=Homo sapiens GN=ETF1 PE=1 SV=3	Y	1.06778
Q16543	CDC37	sp|Q16543|CDC37_HUMAN	Hsp90 co-chaperone Cdc37 OS=Homo sapiens GN=CDC37 PE=1 SV=1	Y	1.0681
P19105	MYL12A	sp|P19105|ML12A_HUMAN	Myosin regulatory light chain 12A OS=Homo sapiens GN=MYL12A PE=1 SV=2	ND	1.06954
Q5SW79	CEP170	sp|Q5SW79|CE170_HUMAN	Centrosomal protein of 170 kDa OS=Homo sapiens GN=CEP170 PE=1 SV=1	Y	1.07081
Q7Z6Z7	HUWE1	sp|Q7Z6Z7|HUWE1_HUMAN	E3 ubiquitin-protein ligase HUWE1 OS=Homo sapiens GN=HUWE1 PE=1 SV=3	Y	1.07189
P53618	COPB1	sp|P53618|COPB_HUMAN	Coatomer subunit beta OS=Homo sapiens GN=COPB1 PE=1 SV=3	Y	1.07575
Q99961	SH3GL1	sp|Q99961|SH3G1_HUMAN	Endophilin-A2 OS=Homo sapiens GN=SH3GL1 PE=1 SV=1	Y	1.0782
P17812	CTPS1	sp|P17812|PYRG1_HUMAN	CTP synthase 1 OS=Homo sapiens GN=CTPS1 PE=1 SV=2	Y	1.0784
P00568	AK1	sp|P00568|KAD1_HUMAN	Adenylate kinase isoenzyme 1 OS=Homo sapiens GN=AK1 PE=1 SV=3	Y	1.07845
Q9HC38	GLOD4	sp|Q9HC38|GLOD4_HUMAN	Glyoxalase domain-containing protein 4 OS=Homo sapiens GN=GLOD4 PE=1 SV=1	Y	1.08143
P61106	RAB14	sp|P61106|RAB14_HUMAN	Ras-related protein Rab-14 OS=Homo sapiens GN=RAB14 PE=1 SV=4	Y	1.0827
P23368	ME2	sp|P23368|MAOM_HUMAN	NAD-dependent malic enzyme, mitochondrial OS=Homo sapiens GN=ME2 PE=1 SV=1	Y	1.0828
P07237	P4HB	sp|P07237|PDIA1_HUMAN	Protein disulfide-isomerase OS=Homo sapiens GN=P4HB PE=1 SV=3	Y	1.08295
Q01658	DR1	sp|Q01658|NC2B_HUMAN	Protein Dr1 OS=Homo sapiens GN=DR1 PE=1 SV=1	Y	1.08533
Q96FZ2	HMCES	sp|Q96FZ2|HMCES_HUMAN	Embryonic stem cell-specific 5-hydroxymethylcytosine-binding protein OS=Homo sapiens GN=HMCES PE=1 SV=1	Y	1.0875
Q9NTK5	OLA1	sp|Q9NTK5|OLA1_HUMAN	Obg-like ATPase 1 OS=Homo sapiens GN=OLA1 PE=1 SV=2	Y	1.0878
Q9BWS9	CHID1	sp|Q9BWS9|CHID1_HUMAN	Chitinase domain-containing protein 1 OS=Homo sapiens GN=CHID1 PE=1 SV=1	Y	1.08784
P49368	CCT3	sp|P49368|TCPG_HUMAN	T-complex protein 1 subunit gamma OS=Homo sapiens GN=CCT3 PE=1 SV=4	Y	1.08851
P51149	RAB7A	sp|P51149|RAB7A_HUMAN	Ras-related protein Rab-7a OS=Homo sapiens GN=RAB7A PE=1 SV=1	Y	1.08864
P42704	LRPPRC	sp|P42704|LPPRC_HUMAN	Leucine-rich PPR motif-containing protein, mitochondrial OS=Homo sapiens GN=LRPPRC PE=1 SV=3	Y	1.09058
P48643	CCT5	sp|P48643|TCPE_HUMAN	T-complex protein 1 subunit epsilon OS=Homo sapiens GN=CCT5 PE=1 SV=1	Y	1.0932
P62847-4	RPS24	sp|P62847-4|RS24_HUMAN	Isoform 4 of 40S ribosomal protein S24 OS=Homo sapiens GN=RPS24	Y	1.09345
P23526	AHCY	sp|P23526|SAHH_HUMAN	Adenosylhomocysteinase OS=Homo sapiens GN=AHCY PE=1 SV=4	Y	1.09695
A5YKK6	CNOT1	sp|A5YKK6|CNOT1_HUMAN	CCR4-NOT transcription complex subunit 1 OS=Homo sapiens GN=CNOT1 PE=1 SV=2	Y	1.09714
Q9BTU6	PI4K2A	sp|Q9BTU6|P4K2A_HUMAN	Phosphatidylinositol 4-kinase type 2-alpha OS=Homo sapiens GN=PI4K2A PE=1 SV=1	Y	1.09736
Q9UBS4	DNAJB11	sp|Q9UBS4|DJB11_HUMAN	DnaJ homolog subfamily B member 11 OS=Homo sapiens GN=DNAJB11 PE=1 SV=1	Y	1.09864
Q08211	DHX9	sp|Q08211|DHX9_HUMAN	ATP-dependent RNA helicase A OS=Homo sapiens GN=DHX9 PE=1 SV=4	Y	1.10011
P18754	RCC1	sp|P18754|RCC1_HUMAN	Regulator of chromosome condensation OS=Homo sapiens GN=RCC1 PE=1 SV=1	Y	1.10111
O00303	EIF3F	sp|O00303|EIF3F_HUMAN	Eukaryotic translation initiation factor 3 subunit F OS=Homo sapiens GN=EIF3F PE=1 SV=1	Y	1.10322
O14744	PRMT5	sp|O14744|ANM5_HUMAN	Protein arginine N-methyltransferase 5 OS=Homo sapiens GN=PRMT5 PE=1 SV=4	Y	1.10463
Q9ULC4-3	MCTS1	sp|Q9ULC4-3|MCTS1_HUMAN	Isoform 3 of Malignant T-cell-amplified sequence 1 OS=Homo sapiens GN=MCTS1	ND	1.1047
Q9H078	CLPB	sp|Q9H078|CLPB_HUMAN	Caseinolytic peptidase B protein homolog OS=Homo sapiens GN=CLPB PE=1 SV=1	Y	1.10476
Q2TAY7	SMU1	sp|Q2TAY7|SMU1_HUMAN	WD40 repeat-containing protein SMU1 OS=Homo sapiens GN=SMU1 PE=1 SV=2	Y	1.10508
P31948	STIP1	sp|P31948|STIP1_HUMAN	Stress-induced-phosphoprotein 1 OS=Homo sapiens GN=STIP1 PE=1 SV=1	Y	1.10689
O14975	SLC27A2	sp|O14975|S27A2_HUMAN	Very long-chain acyl-CoA synthetase OS=Homo sapiens GN=SLC27A2 PE=1 SV=2	Y	1.10735
Q96I25	RBM17	sp|Q96I25|SPF45_HUMAN	Splicing factor 45 OS=Homo sapiens GN=RBM17 PE=1 SV=1	Y	1.10745
Q9ULC4	MCTS1	sp|Q9ULC4|MCTS1_HUMAN	Malignant T-cell-amplified sequence 1 OS=Homo sapiens GN=MCTS1 PE=1 SV=1	Y	1.10783
Q96A33	CCDC47	sp|Q96A33|CCD47_HUMAN	Coiled-coil domain-containing protein 47 OS=Homo sapiens GN=CCDC47 PE=1 SV=1	Y	1.11027
Q13586	STIM1	sp|Q13586|STIM1_HUMAN	Stromal interaction molecule 1 OS=Homo sapiens GN=STIM1 PE=1 SV=3	Y	1.11471
Q14684	RRP1B	sp|Q14684|RRP1B_HUMAN	Ribosomal RNA processing protein 1 homolog B OS=Homo sapiens GN=RRP1B PE=1 SV=3	Y	1.11511
Q8WYA6	CTNNBL1	sp|Q8WYA6|CTBL1_HUMAN	Beta-catenin-like protein 1 OS=Homo sapiens GN=CTNNBL1 PE=1 SV=1	Y	1.11538
Q13492	PICALM	sp|Q13492|PICAL_HUMAN	Phosphatidylinositol-binding clathrin assembly protein OS=Homo sapiens GN=PICALM PE=1 SV=2	Y	1.11709
O14617	AP3D1	sp|O14617|AP3D1_HUMAN	AP-3 complex subunit delta-1 OS=Homo sapiens GN=AP3D1 PE=1 SV=1	Y	1.11868
Q8IWX8	CHERP	sp|Q8IWX8|CHERP_HUMAN	Calcium homeostasis endoplasmic reticulum protein OS=Homo sapiens GN=CHERP PE=1 SV=3	Y	1.1188
Q8WUM4	PDCD6IP	sp|Q8WUM4|PDC6I_HUMAN	Programmed cell death 6-interacting protein OS=Homo sapiens GN=PDCD6IP PE=1 SV=1	Y	1.11925
Q99832	CCT7	sp|Q99832|TCPH_HUMAN	T-complex protein 1 subunit eta OS=Homo sapiens GN=CCT7 PE=1 SV=2	Y	1.11927
Q9NTZ6	RBM12	sp|Q9NTZ6|RBM12_HUMAN	RNA-binding protein 12 OS=Homo sapiens GN=RBM12 PE=1 SV=1	Y	1.12327
P55060	CSE1L	sp|P55060|XPO2_HUMAN	Exportin-2 OS=Homo sapiens GN=CSE1L PE=1 SV=3	Y	1.12441
Q99613	EIF3C	sp|Q99613|EIF3C_HUMAN	Eukaryotic translation initiation factor 3 subunit C OS=Homo sapiens GN=EIF3C PE=1 SV=1	Y	1.12586
P49354	FNTA	sp|P49354|FNTA_HUMAN	Protein farnesyltransferase/geranylgeranyltransferase type-1 subunit alpha OS=Homo sapiens GN=FNTA PE=1 SV=1	Y	1.12769
P99999	CYCS	sp|P99999|CYC_HUMAN	Cytochrome c OS=Homo sapiens GN=CYCS PE=1 SV=2	Y	1.12788
P16615	ATP2A2	sp|P16615|AT2A2_HUMAN	Sarcoplasmic/endoplasmic reticulum calcium ATPase 2 OS=Homo sapiens GN=ATP2A2 PE=1 SV=1	Y	1.1292
P30154	PPP2R1B	sp|P30154|2AAB_HUMAN	Serine/threonine-protein phosphatase 2A 65 kDa regulatory subunit A beta isoform OS=Homo sapiens GN=PPP2R1B PE=1 SV=3	Y	1.13136
P38919	EIF4A3	sp|P38919|IF4A3_HUMAN	Eukaryotic initiation factor 4A-III OS=Homo sapiens GN=EIF4A3 PE=1 SV=4	Y	1.13149
O00429	DNM1L	sp|O00429|DNM1L_HUMAN	Dynamin-1-like protein OS=Homo sapiens GN=DNM1L PE=1 SV=2	Y	1.13202
Q96I24	FUBP3	sp|Q96I24|FUBP3_HUMAN	Far upstream element-binding protein 3 OS=Homo sapiens GN=FUBP3 PE=1 SV=2	Y	1.13262
P27824	CANX	sp|P27824|CALX_HUMAN	Calnexin OS=Homo sapiens GN=CANX PE=1 SV=2	Y	1.13282
O00231	PSMD11	sp|O00231|PSD11_HUMAN	26S proteasome non-ATPase regulatory subunit 11 OS=Homo sapiens GN=PSMD11 PE=1 SV=3	Y	1.13486
P63208	SKP1	sp|P63208|SKP1_HUMAN	S-phase kinase-associated protein 1 OS=Homo sapiens GN=SKP1 PE=1 SV=2	Y	1.13746
P54577	YARS	sp|P54577|SYYC_HUMAN	Tyrosine--tRNA ligase, cytoplasmic OS=Homo sapiens GN=YARS PE=1 SV=4	Y	1.13935
Q9Y5X1	SNX9	sp|Q9Y5X1|SNX9_HUMAN	Sorting nexin-9 OS=Homo sapiens GN=SNX9 PE=1 SV=1	Y	1.14034
Q96A49	SYAP1	sp|Q96A49|SYAP1_HUMAN	Synapse-associated protein 1 OS=Homo sapiens GN=SYAP1 PE=1 SV=1	Y	1.14076
Q8IU81	IRF2BP1	sp|Q8IU81|I2BP1_HUMAN	Interferon regulatory factor 2-binding protein 1 OS=Homo sapiens GN=IRF2BP1 PE=1 SV=1	Y	1.14154
P35998	PSMC2	sp|P35998|PRS7_HUMAN	26S protease regulatory subunit 7 OS=Homo sapiens GN=PSMC2 PE=1 SV=3	Y	1.14169
P47897	QARS	sp|P47897|SYQ_HUMAN	Glutamine--tRNA ligase OS=Homo sapiens GN=QARS PE=1 SV=1	Y	1.14209
P05198	EIF2S1	sp|P05198|IF2A_HUMAN	Eukaryotic translation initiation factor 2 subunit 1 OS=Homo sapiens GN=EIF2S1 PE=1 SV=3	Y	1.14238
P30153	PPP2R1A	sp|P30153|2AAA_HUMAN	Serine/threonine-protein phosphatase 2A 65 kDa regulatory subunit A alpha isoform OS=Homo sapiens GN=PPP2R1A PE=1 SV=4	Y	1.14257
Q9Y3I0	RTCB	sp|Q9Y3I0|RTCB_HUMAN	tRNA-splicing ligase RtcB homolog OS=Homo sapiens GN=RTCB PE=1 SV=1	Y	1.14293
P42126	ECI1	sp|P42126|ECI1_HUMAN	Enoyl-CoA delta isomerase 1, mitochondrial OS=Homo sapiens GN=ECI1 PE=1 SV=1	Y	1.1439
P25789	PSMA4	sp|P25789|PSA4_HUMAN	Proteasome subunit alpha type-4 OS=Homo sapiens GN=PSMA4 PE=1 SV=1	Y	1.14395
Q8TAT6	NPLOC4	sp|Q8TAT6|NPL4_HUMAN	Nuclear protein localization protein 4 homolog OS=Homo sapiens GN=NPLOC4 PE=1 SV=3	Y	1.14464
Q9H3P7	ACBD3	sp|Q9H3P7|GCP60_HUMAN	Golgi resident protein GCP60 OS=Homo sapiens GN=ACBD3 PE=1 SV=4	Y	1.14648
P40227	CCT6A	sp|P40227|TCPZ_HUMAN	T-complex protein 1 subunit zeta OS=Homo sapiens GN=CCT6A PE=1 SV=3	Y	1.14688
Q6PID6	TTC33	sp|Q6PID6|TTC33_HUMAN	Tetratricopeptide repeat protein 33 OS=Homo sapiens GN=TTC33 PE=1 SV=2	Y	1.14741
P68363	TUBA1B	sp|P68363|TBA1B_HUMAN	Tubulin alpha-1B chain OS=Homo sapiens GN=TUBA1B PE=1 SV=1	Y	1.14785
Q00610-2	CLTC	sp|Q00610-2|CLH1_HUMAN	Isoform 2 of Clathrin heavy chain 1 OS=Homo sapiens GN=CLTC	ND	1.15056
P13995	MTHFD2	sp|P13995|MTDC_HUMAN	Bifunctional methylenetetrahydrofolate dehydrogenase/cyclohydrolase, mitochondrial OS=Homo sapiens GN=MTHFD2 PE=1 SV=2	Y	1.15304
P25786	PSMA1	sp|P25786|PSA1_HUMAN	Proteasome subunit alpha type-1 OS=Homo sapiens GN=PSMA1 PE=1 SV=1	Y	1.15594
P37837	TALDO1	sp|P37837|TALDO_HUMAN	Transaldolase OS=Homo sapiens GN=TALDO1 PE=1 SV=2	Y	1.1561
O43143	DHX15	sp|O43143|DHX15_HUMAN	Putative pre-mRNA-splicing factor ATP-dependent RNA helicase DHX15 OS=Homo sapiens GN=DHX15 PE=1 SV=2	Y	1.15719
Q15758	SLC1A5	sp|Q15758|AAAT_HUMAN	Neutral amino acid transporter B(0) OS=Homo sapiens GN=SLC1A5 PE=1 SV=2	Y	1.1577
P78371	CCT2	sp|P78371|TCPB_HUMAN	T-complex protein 1 subunit beta OS=Homo sapiens GN=CCT2 PE=1 SV=4	Y	1.15778
P30044	PRDX5	sp|P30044|PRDX5_HUMAN	Peroxiredoxin-5, mitochondrial OS=Homo sapiens GN=PRDX5 PE=1 SV=4	Y	1.15885
Q9Y4R8	TELO2	sp|Q9Y4R8|TELO2_HUMAN	Telomere length regulation protein TEL2 homolog OS=Homo sapiens GN=TELO2 PE=1 SV=2	Y	1.15925
P36543	ATP6V1E1	sp|P36543|VATE1_HUMAN	V-type proton ATPase subunit E 1 OS=Homo sapiens GN=ATP6V1E1 PE=1 SV=1	Y	1.16043
P31939	ATIC	sp|P31939|PUR9_HUMAN	Bifunctional purine biosynthesis protein PURH OS=Homo sapiens GN=ATIC PE=1 SV=3	Y	1.16154
Q9UHD8	SEPT9	sp|Q9UHD8|SEPT9_HUMAN	Septin-9 OS=Homo sapiens GN=SEPT9 PE=1 SV=2	Y	1.16229
O14641	DVL2	sp|O14641|DVL2_HUMAN	Segment polarity protein dishevelled homolog DVL-2 OS=Homo sapiens GN=DVL2 PE=1 SV=1	Y	1.16365
P43246	MSH2	sp|P43246|MSH2_HUMAN	DNA mismatch repair protein Msh2 OS=Homo sapiens GN=MSH2 PE=1 SV=1	Y	1.16389
Q15046	KARS	sp|Q15046|SYK_HUMAN	Lysine--tRNA ligase OS=Homo sapiens GN=KARS PE=1 SV=3	Y	1.1642
P07814	EPRS	sp|P07814|SYEP_HUMAN	Bifunctional glutamate/proline--tRNA ligase OS=Homo sapiens GN=EPRS PE=1 SV=5	Y	1.16563
P14618	PKM	sp|P14618|KPYM_HUMAN	Pyruvate kinase PKM OS=Homo sapiens GN=PKM PE=1 SV=4	Y	1.16705
Q14195-2	DPYSL3	sp|Q14195-2|DPYL3_HUMAN	Isoform LCRMP-4 of Dihydropyrimidinase-related protein 3 OS=Homo sapiens GN=DPYSL3	Y	1.16814
P14868	DARS	sp|P14868|SYDC_HUMAN	Aspartate--tRNA ligase, cytoplasmic OS=Homo sapiens GN=DARS PE=1 SV=2	Y	1.16882
P52272	HNRNPM	sp|P52272|HNRPM_HUMAN	Heterogeneous nuclear ribonucleoprotein M OS=Homo sapiens GN=HNRNPM PE=1 SV=3	Y	1.16898
Q9UBQ5	EIF3K	sp|Q9UBQ5|EIF3K_HUMAN	Eukaryotic translation initiation factor 3 subunit K OS=Homo sapiens GN=EIF3K PE=1 SV=1	Y	1.16902
P26196	DDX6	sp|P26196|DDX6_HUMAN	Probable ATP-dependent RNA helicase DDX6 OS=Homo sapiens GN=DDX6 PE=1 SV=2	Y	1.1695
P00374	DHFR	sp|P00374|DYR_HUMAN	Dihydrofolate reductase OS=Homo sapiens GN=DHFR PE=1 SV=2	Y	1.17114
P32929	CTH	sp|P32929|CGL_HUMAN	Cystathionine gamma-lyase OS=Homo sapiens GN=CTH PE=1 SV=3	Y	1.17124
P00558	PGK1	sp|P00558|PGK1_HUMAN	Phosphoglycerate kinase 1 OS=Homo sapiens GN=PGK1 PE=1 SV=3	Y	1.17193
P09936	UCHL1	sp|P09936|UCHL1_HUMAN	Ubiquitin carboxyl-terminal hydrolase isozyme L1 OS=Homo sapiens GN=UCHL1 PE=1 SV=2	Y	1.17246
P30520	ADSS	sp|P30520|PURA2_HUMAN	Adenylosuccinate synthetase isozyme 2 OS=Homo sapiens GN=ADSS PE=1 SV=3	Y	1.17457
Q99471	PFDN5	sp|Q99471|PFD5_HUMAN	Prefoldin subunit 5 OS=Homo sapiens GN=PFDN5 PE=1 SV=2	Y	1.17545
P60953	CDC42	sp|P60953|CDC42_HUMAN	Cell division control protein 42 homolog OS=Homo sapiens GN=CDC42 PE=1 SV=2	Y	1.17631
O14908	GIPC1	sp|O14908|GIPC1_HUMAN	PDZ domain-containing protein GIPC1 OS=Homo sapiens GN=GIPC1 PE=1 SV=2	Y	1.17667
Q96FJ2	DYNLL2	sp|Q96FJ2|DYL2_HUMAN	Dynein light chain 2, cytoplasmic OS=Homo sapiens GN=DYNLL2 PE=1 SV=1	ND	1.17711
P56537	EIF6	sp|P56537|IF6_HUMAN	Eukaryotic translation initiation factor 6 OS=Homo sapiens GN=EIF6 PE=1 SV=1	Y	1.17726
P52701	MSH6	sp|P52701|MSH6_HUMAN	DNA mismatch repair protein Msh6 OS=Homo sapiens GN=MSH6 PE=1 SV=2	Y	1.17762
P07737	PFN1	sp|P07737|PROF1_HUMAN	Profilin-1 OS=Homo sapiens GN=PFN1 PE=1 SV=2	Y	1.17795
P06753-5	TPM3	sp|P06753-5|TPM3_HUMAN	Isoform 5 of Tropomyosin alpha-3 chain OS=Homo sapiens GN=TPM3	Y	1.17916
P60900	PSMA6	sp|P60900|PSA6_HUMAN	Proteasome subunit alpha type-6 OS=Homo sapiens GN=PSMA6 PE=1 SV=1	Y	1.18269
Q99598	TSNAX	sp|Q99598|TSNAX_HUMAN	Translin-associated protein X OS=Homo sapiens GN=TSNAX PE=1 SV=1	Y	1.18451
Q9H2H8	PPIL3	sp|Q9H2H8|PPIL3_HUMAN	Peptidyl-prolyl cis-trans isomerase-like 3 OS=Homo sapiens GN=PPIL3 PE=1 SV=1	Y	1.18503
P16152	CBR1	sp|P16152|CBR1_HUMAN	Carbonyl reductase [NADPH] 1 OS=Homo sapiens GN=CBR1 PE=1 SV=3	Y	1.18523
P18859	ATP5J	sp|P18859|ATP5J_HUMAN	ATP synthase-coupling factor 6, mitochondrial OS=Homo sapiens GN=ATP5J PE=1 SV=1	Y	1.18526
P21333	FLNA	sp|P21333|FLNA_HUMAN	Filamin-A OS=Homo sapiens GN=FLNA PE=1 SV=4	Y	1.18537
Q13428	TCOF1	sp|Q13428|TCOF_HUMAN	Treacle protein OS=Homo sapiens GN=TCOF1 PE=1 SV=3	Y	1.19186
Q9NW82	WDR70	sp|Q9NW82|WDR70_HUMAN	WD repeat-containing protein 70 OS=Homo sapiens GN=WDR70 PE=1 SV=1	Y	1.19265
P14314	PRKCSH	sp|P14314|GLU2B_HUMAN	Glucosidase 2 subunit beta OS=Homo sapiens GN=PRKCSH PE=1 SV=2	Y	1.19274
P52815	MRPL12	sp|P52815|RM12_HUMAN	39S ribosomal protein L12, mitochondrial OS=Homo sapiens GN=MRPL12 PE=1 SV=2	Y	1.19277
O75396	SEC22B	sp|O75396|SC22B_HUMAN	Vesicle-trafficking protein SEC22b OS=Homo sapiens GN=SEC22B PE=1 SV=4	Y	1.1937
P15121	AKR1B1	sp|P15121|ALDR_HUMAN	Aldose reductase OS=Homo sapiens GN=AKR1B1 PE=1 SV=3	Y	1.19457
Q00341	HDLBP	sp|Q00341|VIGLN_HUMAN	Vigilin OS=Homo sapiens GN=HDLBP PE=1 SV=2	Y	1.19657
Q15084	PDIA6	sp|Q15084|PDIA6_HUMAN	Protein disulfide-isomerase A6 OS=Homo sapiens GN=PDIA6 PE=1 SV=1	Y	1.2
P00338	LDHA	sp|P00338|LDHA_HUMAN	L-lactate dehydrogenase A chain OS=Homo sapiens GN=LDHA PE=1 SV=2	Y	1.20005
P37198	NUP62	sp|P37198|NUP62_HUMAN	Nuclear pore glycoprotein p62 OS=Homo sapiens GN=NUP62 PE=1 SV=3	Y	1.2007
O00154-5	ACOT7	sp|O00154-5|BACH_HUMAN	Isoform 5 of Cytosolic acyl coenzyme A thioester hydrolase OS=Homo sapiens GN=ACOT7	Y	1.20242
P51572	BCAP31	sp|P51572|BAP31_HUMAN	B-cell receptor-associated protein 31 OS=Homo sapiens GN=BCAP31 PE=1 SV=3	Y	1.20321
P55209	NAP1L1	sp|P55209|NP1L1_HUMAN	Nucleosome assembly protein 1-like 1 OS=Homo sapiens GN=NAP1L1 PE=1 SV=1	Y	1.2033
Q5TBB1	RNASEH2B	sp|Q5TBB1|RNH2B_HUMAN	Ribonuclease H2 subunit B OS=Homo sapiens GN=RNASEH2B PE=1 SV=1	Y	1.20369
O60888	CUTA	sp|O60888|CUTA_HUMAN	Protein CutA OS=Homo sapiens GN=CUTA PE=1 SV=2	Y	1.20613
Q9C0B1	FTO	sp|Q9C0B1|FTO_HUMAN	Alpha-ketoglutarate-dependent dioxygenase FTO OS=Homo sapiens GN=FTO PE=1 SV=3	Y	1.20725
Q9Y6G9	DYNC1LI1	sp|Q9Y6G9|DC1L1_HUMAN	Cytoplasmic dynein 1 light intermediate chain 1 OS=Homo sapiens GN=DYNC1LI1 PE=1 SV=3	Y	1.20825
P60903	S100A10	sp|P60903|S10AA_HUMAN	Protein S100-A10 OS=Homo sapiens GN=S100A10 PE=1 SV=2	Y	1.21038
Q9NTM9	CUTC	sp|Q9NTM9|CUTC_HUMAN	Copper homeostasis protein cutC homolog OS=Homo sapiens GN=CUTC PE=1 SV=1	Y	1.2108
Q8NFF5	FLAD1	sp|Q8NFF5|FAD1_HUMAN	FAD synthase OS=Homo sapiens GN=FLAD1 PE=1 SV=1	Y	1.21176
O75821	EIF3G	sp|O75821|EIF3G_HUMAN	Eukaryotic translation initiation factor 3 subunit G OS=Homo sapiens GN=EIF3G PE=1 SV=2	Y	1.21234
P50395	GDI2	sp|P50395|GDIB_HUMAN	Rab GDP dissociation inhibitor beta OS=Homo sapiens GN=GDI2 PE=1 SV=2	Y	1.21234
P00441	SOD1	sp|P00441|SODC_HUMAN	Superoxide dismutase [Cu-Zn] OS=Homo sapiens GN=SOD1 PE=1 SV=2	Y	1.21354
P07108	DBI	sp|P07108|ACBP_HUMAN	Acyl-CoA-binding protein OS=Homo sapiens GN=DBI PE=1 SV=2	Y	1.21412
P14324	FDPS	sp|P14324|FPPS_HUMAN	Farnesyl pyrophosphate synthase OS=Homo sapiens GN=FDPS PE=1 SV=4	Y	1.21451
P51858-3	HDGF	sp|P51858-3|HDGF_HUMAN	Isoform 3 of Hepatoma-derived growth factor OS=Homo sapiens GN=HDGF	Y	1.2175
Q86VP6	CAND1	sp|Q86VP6|CAND1_HUMAN	Cullin-associated NEDD8-dissociated protein 1 OS=Homo sapiens GN=CAND1 PE=1 SV=2	Y	1.22126
Q9BQG0	MYBBP1A	sp|Q9BQG0|MBB1A_HUMAN	Myb-binding protein 1A OS=Homo sapiens GN=MYBBP1A PE=1 SV=2	Y	1.22642
Q15435	PPP1R7	sp|Q15435|PP1R7_HUMAN	Protein phosphatase 1 regulatory subunit 7 OS=Homo sapiens GN=PPP1R7 PE=1 SV=1	Y	1.2278
Q9UHD9	UBQLN2	sp|Q9UHD9|UBQL2_HUMAN	Ubiquilin-2 OS=Homo sapiens GN=UBQLN2 PE=1 SV=2	Y	1.22902
P54819	AK2	sp|P54819|KAD2_HUMAN	Adenylate kinase 2, mitochondrial OS=Homo sapiens GN=AK2 PE=1 SV=2	Y	1.22986
Q14974	KPNB1	sp|Q14974|IMB1_HUMAN	Importin subunit beta-1 OS=Homo sapiens GN=KPNB1 PE=1 SV=2	Y	1.22989
O95336	PGLS	sp|O95336|6PGL_HUMAN	6-phosphogluconolactonase OS=Homo sapiens GN=PGLS PE=1 SV=2	Y	1.23005
Q9HCC0	MCCC2	sp|Q9HCC0|MCCB_HUMAN	Methylcrotonoyl-CoA carboxylase beta chain, mitochondrial OS=Homo sapiens GN=MCCC2 PE=1 SV=1	Y	1.2307
P04181	OAT	sp|P04181|OAT_HUMAN	Ornithine aminotransferase, mitochondrial OS=Homo sapiens GN=OAT PE=1 SV=1	Y	1.23226
P49588	AARS	sp|P49588|SYAC_HUMAN	Alanine--tRNA ligase, cytoplasmic OS=Homo sapiens GN=AARS PE=1 SV=2	Y	1.23249
O75347	TBCA	sp|O75347|TBCA_HUMAN	Tubulin-specific chaperone A OS=Homo sapiens GN=TBCA PE=1 SV=3	Y	1.23285
P40424	PBX1	sp|P40424|PBX1_HUMAN	Pre-B-cell leukemia transcription factor 1 OS=Homo sapiens GN=PBX1 PE=1 SV=1	Y	1.23523
Q16204	CCDC6	sp|Q16204|CCDC6_HUMAN	Coiled-coil domain-containing protein 6 OS=Homo sapiens GN=CCDC6 PE=1 SV=2	Y	1.23551
P35580	MYH10	sp|P35580|MYH10_HUMAN	Myosin-10 OS=Homo sapiens GN=MYH10 PE=1 SV=3	Y	1.23678
P62861	FAU	sp|P62861|RS30_HUMAN	40S ribosomal protein S30 OS=Homo sapiens GN=FAU PE=1 SV=1	Y	1.23694
Q13813	SPTAN1	sp|Q13813|SPTN1_HUMAN	Spectrin alpha chain, non-erythrocytic 1 OS=Homo sapiens GN=SPTAN1 PE=1 SV=3	Y	1.2384
P30048	PRDX3	sp|P30048|PRDX3_HUMAN	Thioredoxin-dependent peroxide reductase, mitochondrial OS=Homo sapiens GN=PRDX3 PE=1 SV=3	Y	1.23847
Q8NCW5	APOA1BP	sp|Q8NCW5|NNRE_HUMAN	NAD(P)H-hydrate epimerase OS=Homo sapiens GN=APOA1BP PE=1 SV=2	Y	1.24334
P26038	MSN	sp|P26038|MOES_HUMAN	Moesin OS=Homo sapiens GN=MSN PE=1 SV=3	Y	1.24374
O75390	CS	sp|O75390|CISY_HUMAN	Citrate synthase, mitochondrial OS=Homo sapiens GN=CS PE=1 SV=2	Y	1.24374
Q13185	CBX3	sp|Q13185|CBX3_HUMAN	Chromobox protein homolog 3 OS=Homo sapiens GN=CBX3 PE=1 SV=4	Y	1.24414
Q07866-7	KLC1	sp|Q07866-7|KLC1_HUMAN	Isoform P of Kinesin light chain 1 OS=Homo sapiens GN=KLC1	ND	1.24491
Q07666	KHDRBS1	sp|Q07666|KHDR1_HUMAN	KH domain-containing, RNA-binding, signal transduction-associated protein 1 OS=Homo sapiens GN=KHDRBS1 PE=1 SV=1	Y	1.24582
P13693	TPT1	sp|P13693|TCTP_HUMAN	Translationally-controlled tumor protein OS=Homo sapiens GN=TPT1 PE=1 SV=1	Y	1.24588
Q9P289	MST4	sp|Q9P289|MST4_HUMAN	Serine/threonine-protein kinase MST4 OS=Homo sapiens GN=MST4 PE=1 SV=2	Y	1.24672
Q8N6M0	OTUD6B	sp|Q8N6M0|OTU6B_HUMAN	OTU domain-containing protein 6B OS=Homo sapiens GN=OTUD6B PE=1 SV=1	Y	1.24704
Q14157	UBAP2L	sp|Q14157|UBP2L_HUMAN	Ubiquitin-associated protein 2-like OS=Homo sapiens GN=UBAP2L PE=1 SV=2	Y	1.24746
P30041	PRDX6	sp|P30041|PRDX6_HUMAN	Peroxiredoxin-6 OS=Homo sapiens GN=PRDX6 PE=1 SV=3	Y	1.24794
Q53EL6	PDCD4	sp|Q53EL6|PDCD4_HUMAN	Programmed cell death protein 4 OS=Homo sapiens GN=PDCD4 PE=1 SV=2	ND	1.25035
Q9BYV8	CEP41	sp|Q9BYV8|CEP41_HUMAN	Centrosomal protein of 41 kDa OS=Homo sapiens GN=CEP41 PE=1 SV=1	Y	1.25061
P30084	ECHS1	sp|P30084|ECHM_HUMAN	Enoyl-CoA hydratase, mitochondrial OS=Homo sapiens GN=ECHS1 PE=1 SV=4	Y	1.25345
P61981	YWHAG	sp|P61981|1433G_HUMAN	14-3-3 protein gamma OS=Homo sapiens GN=YWHAG PE=1 SV=2	Y	1.25401
P0CW22	RPS17L	sp|P0CW22|RS17L_HUMAN	40S ribosomal protein S17-like OS=Homo sapiens GN=RPS17L PE=1 SV=1	Y	1.25614
C9JLW8	FAM195B	sp|C9JLW8|F195B_HUMAN	Protein FAM195B OS=Homo sapiens GN=FAM195B PE=1 SV=1	Y	1.25615
Q9NZZ3	CHMP5	sp|Q9NZZ3|CHMP5_HUMAN	Charged multivesicular body protein 5 OS=Homo sapiens GN=CHMP5 PE=1 SV=1	Y	1.25657
P17987	TCP1	sp|P17987|TCPA_HUMAN	T-complex protein 1 subunit alpha OS=Homo sapiens GN=TCP1 PE=1 SV=1	Y	1.25674
P06748	NPM1	sp|P06748|NPM_HUMAN	Nucleophosmin OS=Homo sapiens GN=NPM1 PE=1 SV=2	Y	1.25692
Q9BUL8	PDCD10	sp|Q9BUL8|PDC10_HUMAN	Programmed cell death protein 10 OS=Homo sapiens GN=PDCD10 PE=1 SV=1	Y	1.25775
P11940	PABPC1	sp|P11940|PABP1_HUMAN	Polyadenylate-binding protein 1 OS=Homo sapiens GN=PABPC1 PE=1 SV=2	Y	1.25864
Q9Y4Z0	LSM4	sp|Q9Y4Z0|LSM4_HUMAN	U6 snRNA-associated Sm-like protein LSm4 OS=Homo sapiens GN=LSM4 PE=1 SV=1	Y	1.25997
P13796	LCP1	sp|P13796|PLSL_HUMAN	Plastin-2 OS=Homo sapiens GN=LCP1 PE=1 SV=6	Y	1.26203
P61163	ACTR1A	sp|P61163|ACTZ_HUMAN	Alpha-centractin OS=Homo sapiens GN=ACTR1A PE=1 SV=1	Y	1.26325
P48739	PITPNB	sp|P48739|PIPNB_HUMAN	Phosphatidylinositol transfer protein beta isoform OS=Homo sapiens GN=PITPNB PE=1 SV=2	Y	1.2647
Q15293	RCN1	sp|Q15293|RCN1_HUMAN	Reticulocalbin-1 OS=Homo sapiens GN=RCN1 PE=1 SV=1	Y	1.26522
Q12931	TRAP1	sp|Q12931|TRAP1_HUMAN	Heat shock protein 75 kDa, mitochondrial OS=Homo sapiens GN=TRAP1 PE=1 SV=3	Y	1.26745
P35241	RDX	sp|P35241|RADI_HUMAN	Radixin OS=Homo sapiens GN=RDX PE=1 SV=1	Y	1.26807
P40939	HADHA	sp|P40939|ECHA_HUMAN	Trifunctional enzyme subunit alpha, mitochondrial OS=Homo sapiens GN=HADHA PE=1 SV=2	Y	1.26843
P49721	PSMB2	sp|P49721|PSB2_HUMAN	Proteasome subunit beta type-2 OS=Homo sapiens GN=PSMB2 PE=1 SV=1	ND	1.26949
Q6EEV6	SUMO4	sp|Q6EEV6|SUMO4_HUMAN	Small ubiquitin-related modifier 4 OS=Homo sapiens GN=SUMO4 PE=1 SV=2	Y	1.27028
O14980	XPO1	sp|O14980|XPO1_HUMAN	Exportin-1 OS=Homo sapiens GN=XPO1 PE=1 SV=1	Y	1.27206
Q9C005	DPY30	sp|Q9C005|DPY30_HUMAN	Protein dpy-30 homolog OS=Homo sapiens GN=DPY30 PE=1 SV=1	Y	1.27331
P68036	UBE2L3	sp|P68036|UB2L3_HUMAN	Ubiquitin-conjugating enzyme E2 L3 OS=Homo sapiens GN=UBE2L3 PE=1 SV=1	Y	1.27571
Q53H82	LACTB2	sp|Q53H82|LACB2_HUMAN	Beta-lactamase-like protein 2 OS=Homo sapiens GN=LACTB2 PE=1 SV=2	Y	1.27664
P08134	RHOC	sp|P08134|RHOC_HUMAN	Rho-related GTP-binding protein RhoC OS=Homo sapiens GN=RHOC PE=1 SV=1	Y	1.2771
P78344	EIF4G2	sp|P78344|IF4G2_HUMAN	Eukaryotic translation initiation factor 4 gamma 2 OS=Homo sapiens GN=EIF4G2 PE=1 SV=1	Y	1.27845
P36776	LONP1	sp|P36776|LONM_HUMAN	Lon protease homolog, mitochondrial OS=Homo sapiens GN=LONP1 PE=1 SV=2	Y	1.28063
Q9UMS4	PRPF19	sp|Q9UMS4|PRP19_HUMAN	Pre-mRNA-processing factor 19 OS=Homo sapiens GN=PRPF19 PE=1 SV=1	Y	1.28066
Q9H4Z3	PCIF1	sp|Q9H4Z3|PCIF1_HUMAN	Phosphorylated CTD-interacting factor 1 OS=Homo sapiens GN=PCIF1 PE=1 SV=1	ND	1.28294
Q6P2H3	CEP85	sp|Q6P2H3|CEP85_HUMAN	Centrosomal protein of 85 kDa OS=Homo sapiens GN=CEP85 PE=1 SV=1	Y	1.28368
Q9Y3F4	STRAP	sp|Q9Y3F4|STRAP_HUMAN	Serine-threonine kinase receptor-associated protein OS=Homo sapiens GN=STRAP PE=1 SV=1	Y	1.28448
Q9P2J5	LARS	sp|Q9P2J5|SYLC_HUMAN	Leucine--tRNA ligase, cytoplasmic OS=Homo sapiens GN=LARS PE=1 SV=2	Y	1.28531
P37802	TAGLN2	sp|P37802|TAGL2_HUMAN	Transgelin-2 OS=Homo sapiens GN=TAGLN2 PE=1 SV=3	Y	1.28831
P20618	PSMB1	sp|P20618|PSB1_HUMAN	Proteasome subunit beta type-1 OS=Homo sapiens GN=PSMB1 PE=1 SV=2	Y	1.28859
Q96P16	RPRD1A	sp|Q96P16|RPR1A_HUMAN	Regulation of nuclear pre-mRNA domain-containing protein 1A OS=Homo sapiens GN=RPRD1A PE=1 SV=1	Y	1.2898
P63244	GNB2L1	sp|P63244|GBLP_HUMAN	Guanine nucleotide-binding protein subunit beta-2-like 1 OS=Homo sapiens GN=GNB2L1 PE=1 SV=3	Y	1.29018
P63151	PPP2R2A	sp|P63151|2ABA_HUMAN	Serine/threonine-protein phosphatase 2A 55 kDa regulatory subunit B alpha isoform OS=Homo sapiens GN=PPP2R2A PE=1 SV=1	Y	1.29056
P61586	RHOA	sp|P61586|RHOA_HUMAN	Transforming protein RhoA OS=Homo sapiens GN=RHOA PE=1 SV=1	Y	1.291
Q9P1F3	ABRACL	sp|Q9P1F3|ABRAL_HUMAN	Costars family protein ABRACL OS=Homo sapiens GN=ABRACL PE=1 SV=1	Y	1.29142
O43813	LANCL1	sp|O43813|LANC1_HUMAN	LanC-like protein 1 OS=Homo sapiens GN=LANCL1 PE=1 SV=1	Y	1.29271
Q6NVV1	RPL13AP3	sp|Q6NVV1|R13AX_HUMAN	Putative 60S ribosomal protein L13a-like MGC87657 OS=Homo sapiens PE=5 SV=1	Y	1.29308
Q93052	LPP	sp|Q93052|LPP_HUMAN	Lipoma-preferred partner OS=Homo sapiens GN=LPP PE=1 SV=1	Y	1.29664
P55072	VCP	sp|P55072|TERA_HUMAN	Transitional endoplasmic reticulum ATPase OS=Homo sapiens GN=VCP PE=1 SV=4	Y	1.29786
O00299	CLIC1	sp|O00299|CLIC1_HUMAN	Chloride intracellular channel protein 1 OS=Homo sapiens GN=CLIC1 PE=1 SV=4	Y	1.29814
Q07021	C1QBP	sp|Q07021|C1QBP_HUMAN	Complement component 1 Q subcomponent-binding protein, mitochondrial OS=Homo sapiens GN=C1QBP PE=1 SV=1	Y	1.3002
Q13263	TRIM28	sp|Q13263|TIF1B_HUMAN	Transcription intermediary factor 1-beta OS=Homo sapiens GN=TRIM28 PE=1 SV=5	Y	1.30129
Q15369	TCEB1	sp|Q15369|ELOC_HUMAN	Transcription elongation factor B polypeptide 1 OS=Homo sapiens GN=TCEB1 PE=1 SV=1	Y	1.30131
P34897	SHMT2	sp|P34897|GLYM_HUMAN	Serine hydroxymethyltransferase, mitochondrial OS=Homo sapiens GN=SHMT2 PE=1 SV=3	Y	1.30417
Q15008	PSMD6	sp|Q15008|PSMD6_HUMAN	26S proteasome non-ATPase regulatory subunit 6 OS=Homo sapiens GN=PSMD6 PE=1 SV=1	Y	1.30478
P09622	DLD	sp|P09622|DLDH_HUMAN	Dihydrolipoyl dehydrogenase, mitochondrial OS=Homo sapiens GN=DLD PE=1 SV=2	Y	1.30539
P61086	UBE2K	sp|P61086|UBE2K_HUMAN	Ubiquitin-conjugating enzyme E2 K OS=Homo sapiens GN=UBE2K PE=1 SV=3	Y	1.30582
Q00610	CLTC	sp|Q00610|CLH1_HUMAN	Clathrin heavy chain 1 OS=Homo sapiens GN=CLTC PE=1 SV=5	Y	1.30613
Q92665	MRPS31	sp|Q92665|RT31_HUMAN	28S ribosomal protein S31, mitochondrial OS=Homo sapiens GN=MRPS31 PE=1 SV=3	Y	1.30688
P11586	MTHFD1	sp|P11586|C1TC_HUMAN	C-1-tetrahydrofolate synthase, cytoplasmic OS=Homo sapiens GN=MTHFD1 PE=1 SV=3	Y	1.30926
Q92616	GCN1L1	sp|Q92616|GCN1L_HUMAN	Translational activator GCN1 OS=Homo sapiens GN=GCN1L1 PE=1 SV=6	Y	1.30963
P62937	PPIA	sp|P62937|PPIA_HUMAN	Peptidyl-prolyl cis-trans isomerase A OS=Homo sapiens GN=PPIA PE=1 SV=2	Y	1.31116
O15371	EIF3D	sp|O15371|EIF3D_HUMAN	Eukaryotic translation initiation factor 3 subunit D OS=Homo sapiens GN=EIF3D PE=1 SV=1	Y	1.31149
P55809	OXCT1	sp|P55809|SCOT1_HUMAN	Succinyl-CoA:3-ketoacid coenzyme A transferase 1, mitochondrial OS=Homo sapiens GN=OXCT1 PE=1 SV=1	Y	1.31216
P63104	YWHAZ	sp|P63104|1433Z_HUMAN	14-3-3 protein zeta/delta OS=Homo sapiens GN=YWHAZ PE=1 SV=1	Y	1.31219
P78417	GSTO1	sp|P78417|GSTO1_HUMAN	Glutathione S-transferase omega-1 OS=Homo sapiens GN=GSTO1 PE=1 SV=2	Y	1.31243
P18206	VCL	sp|P18206|VINC_HUMAN	Vinculin OS=Homo sapiens GN=VCL PE=1 SV=4	Y	1.31422
P40925	MDH1	sp|P40925|MDHC_HUMAN	Malate dehydrogenase, cytoplasmic OS=Homo sapiens GN=MDH1 PE=1 SV=4	Y	1.31592
P30042	C21orf33	sp|P30042|ES1_HUMAN	ES1 protein homolog, mitochondrial OS=Homo sapiens GN=C21orf33 PE=1 SV=3	Y	1.3162
Q15181	PPA1	sp|Q15181|IPYR_HUMAN	Inorganic pyrophosphatase OS=Homo sapiens GN=PPA1 PE=1 SV=2	Y	1.31832
Q9UKN8	GTF3C4	sp|Q9UKN8|TF3C4_HUMAN	General transcription factor 3C polypeptide 4 OS=Homo sapiens GN=GTF3C4 PE=1 SV=2	Y	1.31852
Q14657	LAGE3	sp|Q14657|LAGE3_HUMAN	EKC/KEOPS complex subunit LAGE3 OS=Homo sapiens GN=LAGE3 PE=1 SV=2	Y	1.31854
P33176	KIF5B	sp|P33176|KINH_HUMAN	Kinesin-1 heavy chain OS=Homo sapiens GN=KIF5B PE=1 SV=1	Y	1.3203
Q8WX93	PALLD	sp|Q8WX93|PALLD_HUMAN	Palladin OS=Homo sapiens GN=PALLD PE=1 SV=3	Y	1.3206
O60518	RANBP6	sp|O60518|RNBP6_HUMAN	Ran-binding protein 6 OS=Homo sapiens GN=RANBP6 PE=1 SV=2	Y	1.32145
P80723	BASP1	sp|P80723|BASP1_HUMAN	Brain acid soluble protein 1 OS=Homo sapiens GN=BASP1 PE=1 SV=2	Y	1.32173
Q27J81	INF2	sp|Q27J81|INF2_HUMAN	Inverted formin-2 OS=Homo sapiens GN=INF2 PE=1 SV=2	Y	1.32227
P50502	ST13	sp|P50502|F10A1_HUMAN	Hsc70-interacting protein OS=Homo sapiens GN=ST13 PE=1 SV=2	Y	1.32235
P55786	NPEPPS	sp|P55786|PSA_HUMAN	Puromycin-sensitive aminopeptidase OS=Homo sapiens GN=NPEPPS PE=1 SV=2	Y	1.32267
Q01813	PFKP	sp|Q01813|K6PP_HUMAN	6-phosphofructokinase type C OS=Homo sapiens GN=PFKP PE=1 SV=2	Y	1.32314
P22234	PAICS	sp|P22234|PUR6_HUMAN	Multifunctional protein ADE2 OS=Homo sapiens GN=PAICS PE=1 SV=3	Y	1.32385
Q9BZZ5	API5	sp|Q9BZZ5|API5_HUMAN	Apoptosis inhibitor 5 OS=Homo sapiens GN=API5 PE=1 SV=3	Y	1.32452
Q9BUJ2	HNRNPUL1	sp|Q9BUJ2|HNRL1_HUMAN	Heterogeneous nuclear ribonucleoprotein U-like protein 1 OS=Homo sapiens GN=HNRNPUL1 PE=1 SV=2	Y	1.32455
O95292	VAPB	sp|O95292|VAPB_HUMAN	Vesicle-associated membrane protein-associated protein B/C OS=Homo sapiens GN=VAPB PE=1 SV=3	Y	1.32472
Q6PI48	DARS2	sp|Q6PI48|SYDM_HUMAN	Aspartate--tRNA ligase, mitochondrial OS=Homo sapiens GN=DARS2 PE=1 SV=1	Y	1.32509
P30085	CMPK1	sp|P30085|KCY_HUMAN	UMP-CMP kinase OS=Homo sapiens GN=CMPK1 PE=1 SV=3	Y	1.32589
P20810-6	CAST	sp|P20810-6|ICAL_HUMAN	Isoform 6 of Calpastatin OS=Homo sapiens GN=CAST	Y	1.32747
P19338	NCL	sp|P19338|NUCL_HUMAN	Nucleolin OS=Homo sapiens GN=NCL PE=1 SV=3	Y	1.32825
P22392-2	NME2	sp|P22392-2|NDKB_HUMAN	Isoform 3 of Nucleoside diphosphate kinase B OS=Homo sapiens GN=NME2	Y	1.32852
P08758	ANXA5	sp|P08758|ANXA5_HUMAN	Annexin A5 OS=Homo sapiens GN=ANXA5 PE=1 SV=2	Y	1.32927
P06744-2	GPI	sp|P06744-2|G6PI_HUMAN	Isoform 2 of Glucose-6-phosphate isomerase OS=Homo sapiens GN=GPI	Y	1.32992
Q96AG4	LRRC59	sp|Q96AG4|LRC59_HUMAN	Leucine-rich repeat-containing protein 59 OS=Homo sapiens GN=LRRC59 PE=1 SV=1	Y	1.33159
P31946	YWHAB	sp|P31946|1433B_HUMAN	14-3-3 protein beta/alpha OS=Homo sapiens GN=YWHAB PE=1 SV=3	Y	1.33241
O43390	HNRNPR	sp|O43390|HNRPR_HUMAN	Heterogeneous nuclear ribonucleoprotein R OS=Homo sapiens GN=HNRNPR PE=1 SV=1	Y	1.33284
P21281	ATP6V1B2	sp|P21281|VATB2_HUMAN	V-type proton ATPase subunit B, brain isoform OS=Homo sapiens GN=ATP6V1B2 PE=1 SV=3	Y	1.33304
Q01518	CAP1	sp|Q01518|CAP1_HUMAN	Adenylyl cyclase-associated protein 1 OS=Homo sapiens GN=CAP1 PE=1 SV=5	Y	1.33453
P13804	ETFA	sp|P13804|ETFA_HUMAN	Electron transfer flavoprotein subunit alpha, mitochondrial OS=Homo sapiens GN=ETFA PE=1 SV=1	Y	1.33479
P29401	TKT	sp|P29401|TKT_HUMAN	Transketolase OS=Homo sapiens GN=TKT PE=1 SV=3	Y	1.33709
P49720	PSMB3	sp|P49720|PSB3_HUMAN	Proteasome subunit beta type-3 OS=Homo sapiens GN=PSMB3 PE=1 SV=2	Y	1.33748
P61088	UBE2N	sp|P61088|UBE2N_HUMAN	Ubiquitin-conjugating enzyme E2 N OS=Homo sapiens GN=UBE2N PE=1 SV=1	Y	1.33829
P11216	PYGB	sp|P11216|PYGB_HUMAN	Glycogen phosphorylase, brain form OS=Homo sapiens GN=PYGB PE=1 SV=5	Y	1.33892
Q9Y547	HSPB11	sp|Q9Y547|IFT25_HUMAN	Intraflagellar transport protein 25 homolog OS=Homo sapiens GN=HSPB11 PE=1 SV=1	Y	1.33958
Q0VDF9	HSPA14	sp|Q0VDF9|HSP7E_HUMAN	Heat shock 70 kDa protein 14 OS=Homo sapiens GN=HSPA14 PE=1 SV=1	Y	1.34291
P00387	CYB5R3	sp|P00387|NB5R3_HUMAN	NADH-cytochrome b5 reductase 3 OS=Homo sapiens GN=CYB5R3 PE=1 SV=3	Y	1.34648
O95831	AIFM1	sp|O95831|AIFM1_HUMAN	Apoptosis-inducing factor 1, mitochondrial OS=Homo sapiens GN=AIFM1 PE=1 SV=1	Y	1.34652
Q9Y5S9	RBM8A	sp|Q9Y5S9|RBM8A_HUMAN	RNA-binding protein 8A OS=Homo sapiens GN=RBM8A PE=1 SV=1	Y	1.3509
P82673	MRPS35	sp|P82673|RT35_HUMAN	28S ribosomal protein S35, mitochondrial OS=Homo sapiens GN=MRPS35 PE=1 SV=1	Y	1.35286
P41227	NAA10	sp|P41227|NAA10_HUMAN	N-alpha-acetyltransferase 10 OS=Homo sapiens GN=NAA10 PE=1 SV=1	Y	1.3537
O43175	PHGDH	sp|O43175|SERA_HUMAN	D-3-phosphoglycerate dehydrogenase OS=Homo sapiens GN=PHGDH PE=1 SV=4	Y	1.35485
Q08J23	NSUN2	sp|Q08J23|NSUN2_HUMAN	tRNA (cytosine(34)-C(5))-methyltransferase OS=Homo sapiens GN=NSUN2 PE=1 SV=2	Y	1.35564
P40926	MDH2	sp|P40926|MDHM_HUMAN	Malate dehydrogenase, mitochondrial OS=Homo sapiens GN=MDH2 PE=1 SV=3	Y	1.35613
Q7L7X3	TAOK1	sp|Q7L7X3|TAOK1_HUMAN	Serine/threonine-protein kinase TAO1 OS=Homo sapiens GN=TAOK1 PE=1 SV=1	Y	1.35805
P27348	YWHAQ	sp|P27348|1433T_HUMAN	14-3-3 protein theta OS=Homo sapiens GN=YWHAQ PE=1 SV=1	Y	1.36038
P13667	PDIA4	sp|P13667|PDIA4_HUMAN	Protein disulfide-isomerase A4 OS=Homo sapiens GN=PDIA4 PE=1 SV=2	Y	1.36245
P05455	SSB	sp|P05455|LA_HUMAN	Lupus La protein OS=Homo sapiens GN=SSB PE=1 SV=2	Y	1.3626
Q9Y6B6	SAR1B	sp|Q9Y6B6|SAR1B_HUMAN	GTP-binding protein SAR1b OS=Homo sapiens GN=SAR1B PE=1 SV=1	Y	1.36497
Q04760	GLO1	sp|Q04760|LGUL_HUMAN	Lactoylglutathione lyase OS=Homo sapiens GN=GLO1 PE=1 SV=4	Y	1.36616
Q14152	EIF3A	sp|Q14152|EIF3A_HUMAN	Eukaryotic translation initiation factor 3 subunit A OS=Homo sapiens GN=EIF3A PE=1 SV=1	Y	1.36828
P14174	MIF	sp|P14174|MIF_HUMAN	Macrophage migration inhibitory factor OS=Homo sapiens GN=MIF PE=1 SV=4	Y	1.36841
Q96IZ0	PAWR	sp|Q96IZ0|PAWR_HUMAN	PRKC apoptosis WT1 regulator protein OS=Homo sapiens GN=PAWR PE=1 SV=1	Y	1.37272
P53992	SEC24C	sp|P53992|SC24C_HUMAN	Protein transport protein Sec24C OS=Homo sapiens GN=SEC24C PE=1 SV=3	Y	1.37457
P13861	PRKAR2A	sp|P13861|KAP2_HUMAN	cAMP-dependent protein kinase type II-alpha regulatory subunit OS=Homo sapiens GN=PRKAR2A PE=1 SV=2	Y	1.37467
P62993	GRB2	sp|P62993|GRB2_HUMAN	Growth factor receptor-bound protein 2 OS=Homo sapiens GN=GRB2 PE=1 SV=1	Y	1.37904
Q9H0U4	RAB1B	sp|Q9H0U4|RAB1B_HUMAN	Ras-related protein Rab-1B OS=Homo sapiens GN=RAB1B PE=1 SV=1	Y	1.37932
P55265	ADAR	sp|P55265|DSRAD_HUMAN	Double-stranded RNA-specific adenosine deaminase OS=Homo sapiens GN=ADAR PE=1 SV=4	Y	1.38353
P00505	GOT2	sp|P00505|AATM_HUMAN	Aspartate aminotransferase, mitochondrial OS=Homo sapiens GN=GOT2 PE=1 SV=3	Y	1.3846
Q9H098-2	FAM107B	sp|Q9H098-2|F107B_HUMAN	Isoform 2 of Protein FAM107B OS=Homo sapiens GN=FAM107B	Y	1.38541
Q9UIQ6	LNPEP	sp|Q9UIQ6|LCAP_HUMAN	Leucyl-cystinyl aminopeptidase OS=Homo sapiens GN=LNPEP PE=1 SV=3	Y	1.38556
Q93008	USP9X	sp|Q93008|USP9X_HUMAN	Probable ubiquitin carboxyl-terminal hydrolase FAF-X OS=Homo sapiens GN=USP9X PE=1 SV=3	Y	1.3862
P04080	CSTB	sp|P04080|CYTB_HUMAN	Cystatin-B OS=Homo sapiens GN=CSTB PE=1 SV=2	Y	1.38639
O14737	PDCD5	sp|O14737|PDCD5_HUMAN	Programmed cell death protein 5 OS=Homo sapiens GN=PDCD5 PE=1 SV=3	Y	1.38906
Q13011	ECH1	sp|Q13011|ECH1_HUMAN	Delta(3,5)-Delta(2,4)-dienoyl-CoA isomerase, mitochondrial OS=Homo sapiens GN=ECH1 PE=1 SV=2	Y	1.39147
P08670	VIM	sp|P08670|VIME_HUMAN	Vimentin OS=Homo sapiens GN=VIM PE=1 SV=4	Y	1.3968
P42771	CDKN2A	sp|P42771|CD2A1_HUMAN	Cyclin-dependent kinase inhibitor 2A, isoforms 1/2/3 OS=Homo sapiens GN=CDKN2A PE=1 SV=2	Y	1.4042
Q8IVM0-2	CCDC50	sp|Q8IVM0-2|CCD50_HUMAN	Isoform 2 of Coiled-coil domain-containing protein 50 OS=Homo sapiens GN=CCDC50	Y	1.40527
P34932	HSPA4	sp|P34932|HSP74_HUMAN	Heat shock 70 kDa protein 4 OS=Homo sapiens GN=HSPA4 PE=1 SV=4	Y	1.40758
P12268	IMPDH2	sp|P12268|IMDH2_HUMAN	Inosine-5'-monophosphate dehydrogenase 2 OS=Homo sapiens GN=IMPDH2 PE=1 SV=2	Y	1.4109
P47813	EIF1AX	sp|P47813|IF1AX_HUMAN	Eukaryotic translation initiation factor 1A, X-chromosomal OS=Homo sapiens GN=EIF1AX PE=1 SV=2	Y	1.4115
O75915	ARL6IP5	sp|O75915|PRAF3_HUMAN	PRA1 family protein 3 OS=Homo sapiens GN=ARL6IP5 PE=1 SV=1	Y	1.413
O43592	XPOT	sp|O43592|XPOT_HUMAN	Exportin-T OS=Homo sapiens GN=XPOT PE=1 SV=2	Y	1.41351
Q9Y285	FARSA	sp|Q9Y285|SYFA_HUMAN	Phenylalanine--tRNA ligase alpha subunit OS=Homo sapiens GN=FARSA PE=1 SV=3	Y	1.41351
Q15654	TRIP6	sp|Q15654|TRIP6_HUMAN	Thyroid receptor-interacting protein 6 OS=Homo sapiens GN=TRIP6 PE=1 SV=3	Y	1.41572
Q16576	RBBP7	sp|Q16576|RBBP7_HUMAN	Histone-binding protein RBBP7 OS=Homo sapiens GN=RBBP7 PE=1 SV=1	Y	1.41829
P41091	EIF2S3	sp|P41091|IF2G_HUMAN	Eukaryotic translation initiation factor 2 subunit 3 OS=Homo sapiens GN=EIF2S3 PE=1 SV=3	Y	1.41945
P50225	SULT1A1	sp|P50225|ST1A1_HUMAN	Sulfotransferase 1A1 OS=Homo sapiens GN=SULT1A1 PE=1 SV=3	Y	1.41948
P10515	DLAT	sp|P10515|ODP2_HUMAN	Dihydrolipoyllysine-residue acetyltransferase component of pyruvate dehydrogenase complex, mitochondrial OS=Homo sapiens GN=DLAT PE=1 SV=3	Y	1.42228
O14654	IRS4	sp|O14654|IRS4_HUMAN	Insulin receptor substrate 4 OS=Homo sapiens GN=IRS4 PE=1 SV=1	Y	1.42322
P55957	BID	sp|P55957|BID_HUMAN	BH3-interacting domain death agonist OS=Homo sapiens GN=BID PE=1 SV=1	Y	1.42404
Q13126	MTAP	sp|Q13126|MTAP_HUMAN	S-methyl-5'-thioadenosine phosphorylase OS=Homo sapiens GN=MTAP PE=1 SV=2	Y	1.42435
P12277	CKB	sp|P12277|KCRB_HUMAN	Creatine kinase B-type OS=Homo sapiens GN=CKB PE=1 SV=1	Y	1.42494
Q9Y3C6	PPIL1	sp|Q9Y3C6|PPIL1_HUMAN	Peptidyl-prolyl cis-trans isomerase-like 1 OS=Homo sapiens GN=PPIL1 PE=1 SV=1	Y	1.42706
O43399	TPD52L2	sp|O43399|TPD54_HUMAN	Tumor protein D54 OS=Homo sapiens GN=TPD52L2 PE=1 SV=2	Y	1.42768
O43852	CALU	sp|O43852|CALU_HUMAN	Calumenin OS=Homo sapiens GN=CALU PE=1 SV=2	Y	1.43008
Q9BV79	MECR	sp|Q9BV79|MECR_HUMAN	Trans-2-enoyl-CoA reductase, mitochondrial OS=Homo sapiens GN=MECR PE=1 SV=2	Y	1.43576
P14625	HSP90B1	sp|P14625|ENPL_HUMAN	Endoplasmin OS=Homo sapiens GN=HSP90B1 PE=1 SV=1	Y	1.43821
P35270	SPR	sp|P35270|SPRE_HUMAN	Sepiapterin reductase OS=Homo sapiens GN=SPR PE=1 SV=1	Y	1.44271
Q9HAV7	GRPEL1	sp|Q9HAV7|GRPE1_HUMAN	GrpE protein homolog 1, mitochondrial OS=Homo sapiens GN=GRPEL1 PE=1 SV=2	Y	1.44339
P54886	ALDH18A1	sp|P54886|P5CS_HUMAN	Delta-1-pyrroline-5-carboxylate synthase OS=Homo sapiens GN=ALDH18A1 PE=1 SV=2	Y	1.4475
P60891	PRPS1	sp|P60891|PRPS1_HUMAN	Ribose-phosphate pyrophosphokinase 1 OS=Homo sapiens GN=PRPS1 PE=1 SV=2	Y	1.45048
P07602	PSAP	sp|P07602|SAP_HUMAN	Prosaposin OS=Homo sapiens GN=PSAP PE=1 SV=2	Y	1.45182
P10768	ESD	sp|P10768|ESTD_HUMAN	S-formylglutathione hydrolase OS=Homo sapiens GN=ESD PE=1 SV=2	Y	1.45441
P49736	MCM2	sp|P49736|MCM2_HUMAN	DNA replication licensing factor MCM2 OS=Homo sapiens GN=MCM2 PE=1 SV=4	Y	1.45592
P29692-2	EEF1D	sp|P29692-2|EF1D_HUMAN	Isoform 2 of Elongation factor 1-delta OS=Homo sapiens GN=EEF1D	Y	1.45714
P61758	VBP1	sp|P61758|PFD3_HUMAN	Prefoldin subunit 3 OS=Homo sapiens GN=VBP1 PE=1 SV=3	Y	1.45951
P43490	NAMPT	sp|P43490|NAMPT_HUMAN	Nicotinamide phosphoribosyltransferase OS=Homo sapiens GN=NAMPT PE=1 SV=1	Y	1.46447
Q9Y295	DRG1	sp|Q9Y295|DRG1_HUMAN	Developmentally-regulated GTP-binding protein 1 OS=Homo sapiens GN=DRG1 PE=1 SV=1	Y	1.46741
Q16836	HADH	sp|Q16836|HCDH_HUMAN	Hydroxyacyl-coenzyme A dehydrogenase, mitochondrial OS=Homo sapiens GN=HADH PE=1 SV=3	Y	1.46976
Q52LJ0-2	FAM98B	sp|Q52LJ0-2|FA98B_HUMAN	Isoform 2 of Protein FAM98B OS=Homo sapiens GN=FAM98B	Y	1.47371
P26599	PTBP1	sp|P26599|PTBP1_HUMAN	Polypyrimidine tract-binding protein 1 OS=Homo sapiens GN=PTBP1 PE=1 SV=1	Y	1.48153
Q9Y265	RUVBL1	sp|Q9Y265|RUVB1_HUMAN	RuvB-like 1 OS=Homo sapiens GN=RUVBL1 PE=1 SV=1	Y	1.48181
Q96K17	BTF3L4	sp|Q96K17|BT3L4_HUMAN	Transcription factor BTF3 homolog 4 OS=Homo sapiens GN=BTF3L4 PE=1 SV=1	Y	1.48546
P30086	PEBP1	sp|P30086|PEBP1_HUMAN	Phosphatidylethanolamine-binding protein 1 OS=Homo sapiens GN=PEBP1 PE=1 SV=3	Y	1.48812
Q9NP81	SARS2	sp|Q9NP81|SYSM_HUMAN	Serine--tRNA ligase, mitochondrial OS=Homo sapiens GN=SARS2 PE=1 SV=1	Y	1.4884
P09960-4	LTA4H	sp|P09960-4|LKHA4_HUMAN	Isoform 4 of Leukotriene A-4 hydrolase OS=Homo sapiens GN=LTA4H	Y	1.48956
P20042	EIF2S2	sp|P20042|IF2B_HUMAN	Eukaryotic translation initiation factor 2 subunit 2 OS=Homo sapiens GN=EIF2S2 PE=1 SV=2	Y	1.4925
P22314	UBA1	sp|P22314|UBA1_HUMAN	Ubiquitin-like modifier-activating enzyme 1 OS=Homo sapiens GN=UBA1 PE=1 SV=3	Y	1.4963
P07355-2	ANXA2	sp|P07355-2|ANXA2_HUMAN	Isoform 2 of Annexin A2 OS=Homo sapiens GN=ANXA2	Y	1.49676
P09543	CNP	sp|P09543|CN37_HUMAN	2',3'-cyclic-nucleotide 3'-phosphodiesterase OS=Homo sapiens GN=CNP PE=1 SV=2	Y	1.50143
Q9NSD9	FARSB	sp|Q9NSD9|SYFB_HUMAN	Phenylalanine--tRNA ligase beta subunit OS=Homo sapiens GN=FARSB PE=1 SV=3	Y	1.5168
P17858	PFKL	sp|P17858|K6PL_HUMAN	6-phosphofructokinase, liver type OS=Homo sapiens GN=PFKL PE=1 SV=6	Y	1.51751
P04844	RPN2	sp|P04844|RPN2_HUMAN	Dolichyl-diphosphooligosaccharide--protein glycosyltransferase subunit 2 OS=Homo sapiens GN=RPN2 PE=1 SV=3	Y	1.51763
Q9BPU6	DPYSL5	sp|Q9BPU6|DPYL5_HUMAN	Dihydropyrimidinase-related protein 5 OS=Homo sapiens GN=DPYSL5 PE=1 SV=1	Y	1.52107
Q14204	DYNC1H1	sp|Q14204|DYHC1_HUMAN	Cytoplasmic dynein 1 heavy chain 1 OS=Homo sapiens GN=DYNC1H1 PE=1 SV=5	Y	1.52164
P56134	ATP5J2	sp|P56134|ATPK_HUMAN	ATP synthase subunit f, mitochondrial OS=Homo sapiens GN=ATP5J2 PE=1 SV=3	Y	1.52181
P47755	CAPZA2	sp|P47755|CAZA2_HUMAN	F-actin-capping protein subunit alpha-2 OS=Homo sapiens GN=CAPZA2 PE=1 SV=3	Y	1.52302
P24752	ACAT1	sp|P24752|THIL_HUMAN	Acetyl-CoA acetyltransferase, mitochondrial OS=Homo sapiens GN=ACAT1 PE=1 SV=1	Y	1.53093
Q6P2E9	EDC4	sp|Q6P2E9|EDC4_HUMAN	Enhancer of mRNA-decapping protein 4 OS=Homo sapiens GN=EDC4 PE=1 SV=1	Y	1.53452
P05165	PCCA	sp|P05165|PCCA_HUMAN	Propionyl-CoA carboxylase alpha chain, mitochondrial OS=Homo sapiens GN=PCCA PE=1 SV=4	Y	1.53483
Q53T59	HS1BP3	sp|Q53T59|H1BP3_HUMAN	HCLS1-binding protein 3 OS=Homo sapiens GN=HS1BP3 PE=1 SV=1	Y	1.53512
P30043	BLVRB	sp|P30043|BLVRB_HUMAN	Flavin reductase (NADPH) OS=Homo sapiens GN=BLVRB PE=1 SV=3	Y	1.54222
Q04917	YWHAH	sp|Q04917|1433F_HUMAN	14-3-3 protein eta OS=Homo sapiens GN=YWHAH PE=1 SV=4	Y	1.54626
Q96S52	PIGS	sp|Q96S52|PIGS_HUMAN	GPI transamidase component PIG-S OS=Homo sapiens GN=PIGS PE=1 SV=3	Y	1.54684
Q96P70	IPO9	sp|Q96P70|IPO9_HUMAN	Importin-9 OS=Homo sapiens GN=IPO9 PE=1 SV=3	Y	1.55023
P55263	ADK	sp|P55263|ADK_HUMAN	Adenosine kinase OS=Homo sapiens GN=ADK PE=1 SV=2	Y	1.55107
P31150	GDI1	sp|P31150|GDIA_HUMAN	Rab GDP dissociation inhibitor alpha OS=Homo sapiens GN=GDI1 PE=1 SV=2	Y	1.55211
Q13838	DDX39B	sp|Q13838|DX39B_HUMAN	Spliceosome RNA helicase DDX39B OS=Homo sapiens GN=DDX39B PE=1 SV=1	Y	1.55646
O75175	CNOT3	sp|O75175|CNOT3_HUMAN	CCR4-NOT transcription complex subunit 3 OS=Homo sapiens GN=CNOT3 PE=1 SV=1	Y	1.5677
Q9H4A4	RNPEP	sp|Q9H4A4|AMPB_HUMAN	Aminopeptidase B OS=Homo sapiens GN=RNPEP PE=1 SV=2	Y	1.57219
Q9Y4L1	HYOU1	sp|Q9Y4L1|HYOU1_HUMAN	Hypoxia up-regulated protein 1 OS=Homo sapiens GN=HYOU1 PE=1 SV=1	Y	1.57593
P30419	NMT1	sp|P30419|NMT1_HUMAN	Glycylpeptide N-tetradecanoyltransferase 1 OS=Homo sapiens GN=NMT1 PE=1 SV=2	Y	1.57973
P41252	IARS	sp|P41252|SYIC_HUMAN	Isoleucine--tRNA ligase, cytoplasmic OS=Homo sapiens GN=IARS PE=1 SV=2	Y	1.58095
P05787	KRT8	sp|P05787|K2C8_HUMAN	Keratin, type II cytoskeletal 8 OS=Homo sapiens GN=KRT8 PE=1 SV=7	Y	1.58277
P25788	PSMA3	sp|P25788|PSA3_HUMAN	Proteasome subunit alpha type-3 OS=Homo sapiens GN=PSMA3 PE=1 SV=2	Y	1.59232
P08243	ASNS	sp|P08243|ASNS_HUMAN	Asparagine synthetase [glutamine-hydrolyzing] OS=Homo sapiens GN=ASNS PE=1 SV=4	Y	1.59568
P52565	ARHGDIA	sp|P52565|GDIR1_HUMAN	Rho GDP-dissociation inhibitor 1 OS=Homo sapiens GN=ARHGDIA PE=1 SV=3	Y	1.59792
Q99714	HSD17B10	sp|Q99714|HCD2_HUMAN	3-hydroxyacyl-CoA dehydrogenase type-2 OS=Homo sapiens GN=HSD17B10 PE=1 SV=3	Y	1.59952
Q13561	DCTN2	sp|Q13561|DCTN2_HUMAN	Dynactin subunit 2 OS=Homo sapiens GN=DCTN2 PE=1 SV=4	Y	1.60283
Q9UKK9	NUDT5	sp|Q9UKK9|NUDT5_HUMAN	ADP-sugar pyrophosphatase OS=Homo sapiens GN=NUDT5 PE=1 SV=1	Y	1.60431
P50995	ANXA11	sp|P50995|ANX11_HUMAN	Annexin A11 OS=Homo sapiens GN=ANXA11 PE=1 SV=1	Y	1.60498
P08727	KRT19	sp|P08727|K1C19_HUMAN	Keratin, type I cytoskeletal 19 OS=Homo sapiens GN=KRT19 PE=1 SV=4	Y	1.60914
O75496	GMNN	sp|O75496|GEMI_HUMAN	Geminin OS=Homo sapiens GN=GMNN PE=1 SV=1	Y	1.61759
P08397	HMBS	sp|P08397|HEM3_HUMAN	Porphobilinogen deaminase OS=Homo sapiens GN=HMBS PE=1 SV=2	Y	1.62502
Q08257	CRYZ	sp|Q08257|QOR_HUMAN	Quinone oxidoreductase OS=Homo sapiens GN=CRYZ PE=1 SV=1	Y	1.62752
P06576	ATP5B	sp|P06576|ATPB_HUMAN	ATP synthase subunit beta, mitochondrial OS=Homo sapiens GN=ATP5B PE=1 SV=3	Y	1.62858
P25705	ATP5A1	sp|P25705|ATPA_HUMAN	ATP synthase subunit alpha, mitochondrial OS=Homo sapiens GN=ATP5A1 PE=1 SV=1	Y	1.63299
Q9Y266	NUDC	sp|Q9Y266|NUDC_HUMAN	Nuclear migration protein nudC OS=Homo sapiens GN=NUDC PE=1 SV=1	Y	1.64176
Q9NQG5	RPRD1B	sp|Q9NQG5|RPR1B_HUMAN	Regulation of nuclear pre-mRNA domain-containing protein 1B OS=Homo sapiens GN=RPRD1B PE=1 SV=1	Y	1.64292
Q9UBE0	SAE1	sp|Q9UBE0|SAE1_HUMAN	SUMO-activating enzyme subunit 1 OS=Homo sapiens GN=SAE1 PE=1 SV=1	Y	1.64774
Q15813	TBCE	sp|Q15813|TBCE_HUMAN	Tubulin-specific chaperone E OS=Homo sapiens GN=TBCE PE=1 SV=1	Y	1.64818
Q96AC1	FERMT2	sp|Q96AC1|FERM2_HUMAN	Fermitin family homolog 2 OS=Homo sapiens GN=FERMT2 PE=1 SV=1	Y	1.64838
O95757	HSPA4L	sp|O95757|HS74L_HUMAN	Heat shock 70 kDa protein 4L OS=Homo sapiens GN=HSPA4L PE=1 SV=3	Y	1.64857
P07741	APRT	sp|P07741|APT_HUMAN	Adenine phosphoribosyltransferase OS=Homo sapiens GN=APRT PE=1 SV=2	Y	1.65142
P62158	CALM1	sp|P62158|CALM_HUMAN	Calmodulin OS=Homo sapiens GN=CALM1 PE=1 SV=2	Y	1.65402
P26639	TARS	sp|P26639|SYTC_HUMAN	Threonine--tRNA ligase, cytoplasmic OS=Homo sapiens GN=TARS PE=1 SV=3	Y	1.65523
P52306	RAP1GDS1	sp|P52306|GDS1_HUMAN	Rap1 GTPase-GDP dissociation stimulator 1 OS=Homo sapiens GN=RAP1GDS1 PE=1 SV=3	Y	1.66321
Q96H20	SNF8	sp|Q96H20|SNF8_HUMAN	Vacuolar-sorting protein SNF8 OS=Homo sapiens GN=SNF8 PE=1 SV=1	Y	1.66625
Q9H773	DCTPP1	sp|Q9H773|DCTP1_HUMAN	dCTP pyrophosphatase 1 OS=Homo sapiens GN=DCTPP1 PE=1 SV=1	Y	1.67248
P00491	PNP	sp|P00491|PNPH_HUMAN	Purine nucleoside phosphorylase OS=Homo sapiens GN=PNP PE=1 SV=2	Y	1.67324
P08133	ANXA6	sp|P08133|ANXA6_HUMAN	Annexin A6 OS=Homo sapiens GN=ANXA6 PE=1 SV=3	Y	1.67439
P23381	WARS	sp|P23381|SYWC_HUMAN	Tryptophan--tRNA ligase, cytoplasmic OS=Homo sapiens GN=WARS PE=1 SV=2	Y	1.67472
O95777	LSM8	sp|O95777|LSM8_HUMAN	U6 snRNA-associated Sm-like protein LSm8 OS=Homo sapiens GN=LSM8 PE=1 SV=3	Y	1.67885
Q9ULV4	CORO1C	sp|Q9ULV4|COR1C_HUMAN	Coronin-1C OS=Homo sapiens GN=CORO1C PE=1 SV=1	Y	1.6975
Q15477	SKIV2L	sp|Q15477|SKIV2_HUMAN	Helicase SKI2W OS=Homo sapiens GN=SKIV2L PE=1 SV=3	Y	1.70059
P18858	LIG1	sp|P18858|DNLI1_HUMAN	DNA ligase 1 OS=Homo sapiens GN=LIG1 PE=1 SV=1	Y	1.70226
O43707	ACTN4	sp|O43707|ACTN4_HUMAN	Alpha-actinin-4 OS=Homo sapiens GN=ACTN4 PE=1 SV=2	Y	1.70763
P29353	SHC1	sp|P29353|SHC1_HUMAN	SHC-transforming protein 1 OS=Homo sapiens GN=SHC1 PE=1 SV=4	Y	1.70855
P40616	ARL1	sp|P40616|ARL1_HUMAN	ADP-ribosylation factor-like protein 1 OS=Homo sapiens GN=ARL1 PE=1 SV=1	Y	1.71455
Q9UL25	RAB21	sp|Q9UL25|RAB21_HUMAN	Ras-related protein Rab-21 OS=Homo sapiens GN=RAB21 PE=1 SV=3	Y	1.71488
P54136	RARS	sp|P54136|SYRC_HUMAN	Arginine--tRNA ligase, cytoplasmic OS=Homo sapiens GN=RARS PE=1 SV=2	Y	1.71515
P00167	CYB5A	sp|P00167|CYB5_HUMAN	Cytochrome b5 OS=Homo sapiens GN=CYB5A PE=1 SV=2	Y	1.71902
P55795	HNRNPH2	sp|P55795|HNRH2_HUMAN	Heterogeneous nuclear ribonucleoprotein H2 OS=Homo sapiens GN=HNRNPH2 PE=1 SV=1	Y	1.71913
P05023	ATP1A1	sp|P05023|AT1A1_HUMAN	Sodium/potassium-transporting ATPase subunit alpha-1 OS=Homo sapiens GN=ATP1A1 PE=1 SV=1	Y	1.72311
Q9Y230	RUVBL2	sp|Q9Y230|RUVB2_HUMAN	RuvB-like 2 OS=Homo sapiens GN=RUVBL2 PE=1 SV=3	Y	1.725
P35249	RFC4	sp|P35249|RFC4_HUMAN	Replication factor C subunit 4 OS=Homo sapiens GN=RFC4 PE=1 SV=2	Y	1.72629
Q7Z417	NUFIP2	sp|Q7Z417|NUFP2_HUMAN	Nuclear fragile X mental retardation-interacting protein 2 OS=Homo sapiens GN=NUFIP2 PE=1 SV=1	Y	1.73128
Q9BQ69	MACROD1	sp|Q9BQ69|MACD1_HUMAN	O-acetyl-ADP-ribose deacetylase MACROD1 OS=Homo sapiens GN=MACROD1 PE=1 SV=2	Y	1.73243
P32119	PRDX2	sp|P32119|PRDX2_HUMAN	Peroxiredoxin-2 OS=Homo sapiens GN=PRDX2 PE=1 SV=5	Y	1.7353
P61224	RAP1B	sp|P61224|RAP1B_HUMAN	Ras-related protein Rap-1b OS=Homo sapiens GN=RAP1B PE=1 SV=1	Y	1.7439
P61158	ACTR3	sp|P61158|ARP3_HUMAN	Actin-related protein 3 OS=Homo sapiens GN=ACTR3 PE=1 SV=3	Y	1.75721
O75351	VPS4B	sp|O75351|VPS4B_HUMAN	Vacuolar protein sorting-associated protein 4B OS=Homo sapiens GN=VPS4B PE=1 SV=2	Y	1.77045
Q12905	ILF2	sp|Q12905|ILF2_HUMAN	Interleukin enhancer-binding factor 2 OS=Homo sapiens GN=ILF2 PE=1 SV=2	Y	1.77199
Q9GZT4	SRR	sp|Q9GZT4|SRR_HUMAN	Serine racemase OS=Homo sapiens GN=SRR PE=1 SV=1	Y	1.77405
Q7Z2Z2	EFTUD1	sp|Q7Z2Z2|ETUD1_HUMAN	Elongation factor Tu GTP-binding domain-containing protein 1 OS=Homo sapiens GN=EFTUD1 PE=1 SV=2	Y	1.78754
Q96CN7	ISOC1	sp|Q96CN7|ISOC1_HUMAN	Isochorismatase domain-containing protein 1 OS=Homo sapiens GN=ISOC1 PE=1 SV=3	Y	1.78957
O75792	RNASEH2A	sp|O75792|RNH2A_HUMAN	Ribonuclease H2 subunit A OS=Homo sapiens GN=RNASEH2A PE=1 SV=2	Y	1.81665
Q9BTT0	ANP32E	sp|Q9BTT0|AN32E_HUMAN	Acidic leucine-rich nuclear phosphoprotein 32 family member E OS=Homo sapiens GN=ANP32E PE=1 SV=1	Y	1.81838
P49411	TUFM	sp|P49411|EFTU_HUMAN	Elongation factor Tu, mitochondrial OS=Homo sapiens GN=TUFM PE=1 SV=2	Y	1.81966
Q99497	PARK7	sp|Q99497|PARK7_HUMAN	Protein DJ-1 OS=Homo sapiens GN=PARK7 PE=1 SV=2	Y	1.84029
P05166	PCCB	sp|P05166|PCCB_HUMAN	Propionyl-CoA carboxylase beta chain, mitochondrial OS=Homo sapiens GN=PCCB PE=1 SV=3	Y	1.85632
O60313	OPA1	sp|O60313|OPA1_HUMAN	Dynamin-like 120 kDa protein, mitochondrial OS=Homo sapiens GN=OPA1 PE=1 SV=3	Y	1.89006
Q969G6	RFK	sp|Q969G6|RIFK_HUMAN	Riboflavin kinase OS=Homo sapiens GN=RFK PE=1 SV=2	Y	1.91148
Q92841	DDX17	sp|Q92841|DDX17_HUMAN	Probable ATP-dependent RNA helicase DDX17 OS=Homo sapiens GN=DDX17 PE=1 SV=2	Y	1.98776
Q8N1G4	LRRC47	sp|Q8N1G4|LRC47_HUMAN	Leucine-rich repeat-containing protein 47 OS=Homo sapiens GN=LRRC47 PE=1 SV=1	Y	1.99097

## Sheet: perturbed interacting partners
Uniprot ID	Gene ID	Accession #	Name	MK-2206 (-)	MK2206 (+)
P05386	RPLP1	sp|P05386|RLA1_HUMAN	60S acidic ribosomal protein P1 OS=Homo sapiens GN=RPLP1 PE=1 SV=1	Y	2.66915
P62917	RPL8	sp|P62917|RL8_HUMAN	60S ribosomal protein L8 OS=Homo sapiens GN=RPL8 PE=1 SV=2	Y	3.53294
O76003	GLRX3	sp|O76003|GLRX3_HUMAN	Glutaredoxin-3 OS=Homo sapiens GN=GLRX3 PE=1 SV=2	Y	2.0434
Q9NQW6	ANLN	sp|Q9NQW6|ANLN_HUMAN	Actin-binding protein anillin OS=Homo sapiens GN=ANLN PE=1 SV=2	Y	2.05037
Q16625	OCLN	sp|Q16625|OCLN_HUMAN	Occludin OS=Homo sapiens GN=OCLN PE=1 SV=1	Y	2.06059
Q9P035	PTPLAD1	sp|Q9P035|HACD3_HUMAN	Very-long-chain (3R)-3-hydroxyacyl-[acyl-carrier protein] dehydratase 3 OS=Homo sapiens GN=PTPLAD1 PE=1 SV=2	Y	2.06347
Q9UBT2	UBA2	sp|Q9UBT2|SAE2_HUMAN	SUMO-activating enzyme subunit 2 OS=Homo sapiens GN=UBA2 PE=1 SV=2	Y	2.13424
O14776	TCERG1	sp|O14776|TCRG1_HUMAN	Transcription elongation regulator 1 OS=Homo sapiens GN=TCERG1 PE=1 SV=2	Y	2.16311
O60506	SYNCRIP	sp|O60506|HNRPQ_HUMAN	Heterogeneous nuclear ribonucleoprotein Q OS=Homo sapiens GN=SYNCRIP PE=1 SV=2	Y	2.19701
Q01581	HMGCS1	sp|Q01581|HMCS1_HUMAN	Hydroxymethylglutaryl-CoA synthase, cytoplasmic OS=Homo sapiens GN=HMGCS1 PE=1 SV=2	Y	2.21014
Q5H9R7	PPP6R3	sp|Q5H9R7|PP6R3_HUMAN	Serine/threonine-protein phosphatase 6 regulatory subunit 3 OS=Homo sapiens GN=PPP6R3 PE=1 SV=2	Y	2.21162
P20290	BTF3	sp|P20290|BTF3_HUMAN	Transcription factor BTF3 OS=Homo sapiens GN=BTF3 PE=1 SV=1	Y	2.2182
Q9NQP4	PFDN4	sp|Q9NQP4|PFD4_HUMAN	Prefoldin subunit 4 OS=Homo sapiens GN=PFDN4 PE=1 SV=1	Y	2.23679
Q14008	CKAP5	sp|Q14008|CKAP5_HUMAN	Cytoskeleton-associated protein 5 OS=Homo sapiens GN=CKAP5 PE=1 SV=3	Y	2.30076
Q9NTJ3	SMC4	sp|Q9NTJ3|SMC4_HUMAN	Structural maintenance of chromosomes protein 4 OS=Homo sapiens GN=SMC4 PE=1 SV=2	Y	2.30672
P68400	CSNK2A1	sp|P68400|CSK21_HUMAN	Casein kinase II subunit alpha OS=Homo sapiens GN=CSNK2A1 PE=1 SV=1	Y	2.35632
Q9Y696	CLIC4	sp|Q9Y696|CLIC4_HUMAN	Chloride intracellular channel protein 4 OS=Homo sapiens GN=CLIC4 PE=1 SV=4	Y	2.37122
P17174	GOT1	sp|P17174|AATC_HUMAN	Aspartate aminotransferase, cytoplasmic OS=Homo sapiens GN=GOT1 PE=1 SV=3	Y	2.54568
P98179	RBM3	sp|P98179|RBM3_HUMAN	Putative RNA-binding protein 3 OS=Homo sapiens GN=RBM3 PE=1 SV=1	Y	2.55291
Q9UBB4	ATXN10	sp|Q9UBB4|ATX10_HUMAN	Ataxin-10 OS=Homo sapiens GN=ATXN10 PE=1 SV=1	Y	2.60017
Q9UNS2	COPS3	sp|Q9UNS2|CSN3_HUMAN	COP9 signalosome complex subunit 3 OS=Homo sapiens GN=COPS3 PE=1 SV=3	Y	2.62858
O95429	BAG4	sp|O95429|BAG4_HUMAN	BAG family molecular chaperone regulator 4 OS=Homo sapiens GN=BAG4 PE=1 SV=1	Y	2.79129
Q12904	AIMP1	sp|Q12904|AIMP1_HUMAN	Aminoacyl tRNA synthase complex-interacting multifunctional protein 1 OS=Homo sapiens GN=AIMP1 PE=1 SV=2	Y	2.83082
P52907	CAPZA1	sp|P52907|CAZA1_HUMAN	F-actin-capping protein subunit alpha-1 OS=Homo sapiens GN=CAPZA1 PE=1 SV=3	Y	2.97058
O14974	PPP1R12A	sp|O14974|MYPT1_HUMAN	Protein phosphatase 1 regulatory subunit 12A OS=Homo sapiens GN=PPP1R12A PE=1 SV=1	Y	2.99816
Q15836	VAMP3	sp|Q15836|VAMP3_HUMAN	Vesicle-associated membrane protein 3 OS=Homo sapiens GN=VAMP3 PE=1 SV=3	Y	3.10423
Q9BSJ8	ESYT1	sp|Q9BSJ8|ESYT1_HUMAN	Extended synaptotagmin-1 OS=Homo sapiens GN=ESYT1 PE=1 SV=1	Y	3.27539
P56192	MARS	sp|P56192|SYMC_HUMAN	Methionine--tRNA ligase, cytoplasmic OS=Homo sapiens GN=MARS PE=1 SV=2	Y	3.31258
P04632	CAPNS1	sp|P04632|CPNS1_HUMAN	Calpain small subunit 1 OS=Homo sapiens GN=CAPNS1 PE=1 SV=1	Y	3.43709
O95379	TNFAIP8	sp|O95379|TFIP8_HUMAN	Tumor necrosis factor alpha-induced protein 8 OS=Homo sapiens GN=TNFAIP8 PE=1 SV=1	Y	3.66124
Q14203	DCTN1	sp|Q14203|DCTN1_HUMAN	Dynactin subunit 1 OS=Homo sapiens GN=DCTN1 PE=1 SV=3	Y	3.72113
Q00839	HNRNPU	sp|Q00839|HNRPU_HUMAN	Heterogeneous nuclear ribonucleoprotein U OS=Homo sapiens GN=HNRNPU PE=1 SV=6	Y	4.04715
Q12929	EPS8	sp|Q12929|EPS8_HUMAN	Epidermal growth factor receptor kinase substrate 8 OS=Homo sapiens GN=EPS8 PE=1 SV=1	Y	4.37365
P62333	PSMC6	sp|P62333|PRS10_HUMAN	26S protease regulatory subunit 10B OS=Homo sapiens GN=PSMC6 PE=1 SV=1	Y	4.47163
Q9H0E2	TOLLIP	sp|Q9H0E2|TOLIP_HUMAN	Toll-interacting protein OS=Homo sapiens GN=TOLLIP PE=1 SV=1	Y	5.83721
O14777	NDC80	sp|O14777|NDC80_HUMAN	Kinetochore protein NDC80 homolog OS=Homo sapiens GN=NDC80 PE=1 SV=1	Y	5.92489
Q9Y6E2	BZW2	sp|Q9Y6E2|BZW2_HUMAN	Basic leucine zipper and W2 domain-containing protein 2 OS=Homo sapiens GN=BZW2 PE=1 SV=1	Y	9.14466
Q8WXX7	AUTS2	sp|Q8WXX7|AUTS2_HUMAN	Autism susceptibility gene 2 protein OS=Homo sapiens GN=AUTS2 PE=1 SV=1	Y	11.2035
Q9H098	FAM107B	sp|Q9H098|F107B_HUMAN	Protein FAM107B OS=Homo sapiens GN=FAM107B PE=1 SV=1	Y	12.8133
Q12972	PPP1R8	sp|Q12972|PP1R8_HUMAN	Nuclear inhibitor of protein phosphatase 1 OS=Homo sapiens GN=PPP1R8 PE=1 SV=2	Y	28.2212
Q8N0X7	SPG20	sp|Q8N0X7|SPG20_HUMAN	Spartin OS=Homo sapiens GN=SPG20 PE=1 SV=1	Y	28.6025
Q9BYT8	NLN	sp|Q9BYT8|NEUL_HUMAN	Neurolysin, mitochondrial OS=Homo sapiens GN=NLN PE=1 SV=1	Y	28.7503
P09104	ENO2	sp|P09104|ENOG_HUMAN	Gamma-enolase OS=Homo sapiens GN=ENO2 PE=1 SV=3	Y	28.8873
P60228	EIF3E	sp|P60228|EIF3E_HUMAN	Eukaryotic translation initiation factor 3 subunit E OS=Homo sapiens GN=EIF3E PE=1 SV=1	Y	31.023
P12081	HARS	sp|P12081|SYHC_HUMAN	Histidine--tRNA ligase, cytoplasmic OS=Homo sapiens GN=HARS PE=1 SV=2	Y	31.1094
O75369	FLNB	sp|O75369|FLNB_HUMAN	Filamin-B OS=Homo sapiens GN=FLNB PE=1 SV=2	Y	32.5831
Q9BQ15	NABP2	sp|Q9BQ15|SOSB1_HUMAN	SOSS complex subunit B1 OS=Homo sapiens GN=NABP2 PE=1 SV=1	Y	55.645
P06737	PYGL	sp|P06737|PYGL_HUMAN	Glycogen phosphorylase, liver form OS=Homo sapiens GN=PYGL PE=1 SV=4	Y	56.3146
Q9UNZ2	NSFL1C	sp|Q9UNZ2|NSF1C_HUMAN	NSFL1 cofactor p47 OS=Homo sapiens GN=NSFL1C PE=1 SV=2	Y	56.3884
Q9BYD6	MRPL1	sp|Q9BYD6|RM01_HUMAN	39S ribosomal protein L1, mitochondrial OS=Homo sapiens GN=MRPL1 PE=1 SV=2	Y	59.7534
Q9NY33	DPP3	sp|Q9NY33|DPP3_HUMAN	Dipeptidyl peptidase 3 OS=Homo sapiens GN=DPP3 PE=1 SV=2	Y	59.7534
P35606	COPB2	sp|P35606|COPB2_HUMAN	Coatomer subunit beta' OS=Homo sapiens GN=COPB2 PE=1 SV=2	Y	60.053
Q8IY67-2	RAVER1	sp|Q8IY67-2|RAVR1_HUMAN	Isoform 2 of Ribonucleoprotein PTB-binding 1 OS=Homo sapiens GN=RAVER1	Y	60.2495
Q13617	CUL2	sp|Q13617|CUL2_HUMAN	Cullin-2 OS=Homo sapiens GN=CUL2 PE=1 SV=2	Y	60.4476
Q9BWT6	MND1	sp|Q9BWT6|MND1_HUMAN	Meiotic nuclear division protein 1 homolog OS=Homo sapiens GN=MND1 PE=1 SV=1	Y	60.4729
Q9NYL9	TMOD3	sp|Q9NYL9|TMOD3_HUMAN	Tropomodulin-3 OS=Homo sapiens GN=TMOD3 PE=1 SV=1	Y	60.4915
Q6P5R6	RPL22L1	sp|Q6P5R6|RL22L_HUMAN	60S ribosomal protein L22-like 1 OS=Homo sapiens GN=RPL22L1 PE=1 SV=2	Y	0.0115387
Q86UP2	KTN1	sp|Q86UP2|KTN1_HUMAN	Kinectin OS=Homo sapiens GN=KTN1 PE=1 SV=1	Y	0.0055639
O14950	MYL12B	sp|O14950|ML12B_HUMAN	Myosin regulatory light chain 12B OS=Homo sapiens GN=MYL12B PE=1 SV=2	Y	0.01
O94925-3	GLS	sp|O94925-3|GLSK_HUMAN	Isoform 3 of Glutaminase kidney isoform, mitochondrial OS=Homo sapiens GN=GLS	Y	0.01
P13984	GTF2F2	sp|P13984|T2FB_HUMAN	General transcription factor IIF subunit 2 OS=Homo sapiens GN=GTF2F2 PE=1 SV=2	Y	0.01
Q96QV6	HIST1H2AA	sp|Q96QV6|H2A1A_HUMAN	Histone H2A type 1-A OS=Homo sapiens GN=HIST1H2AA PE=1 SV=3	Y	0.01
Q9ULV4-3	CORO1C	sp|Q9ULV4-3|COR1C_HUMAN	Isoform 3 of Coronin-1C OS=Homo sapiens GN=CORO1C	Y	0.01
P11177	PDHB	sp|P11177|ODPB_HUMAN	Pyruvate dehydrogenase E1 component subunit beta, mitochondrial OS=Homo sapiens GN=PDHB PE=1 SV=3	Y	0.0111278
P12532	CKMT1A	sp|P12532|KCRU_HUMAN	Creatine kinase U-type, mitochondrial OS=Homo sapiens GN=CKMT1A PE=1 SV=1	Y	0.0111278
P31350	RRM2	sp|P31350|RIR2_HUMAN	Ribonucleoside-diphosphate reductase subunit M2 OS=Homo sapiens GN=RRM2 PE=1 SV=1	Y	0.0111278
O60762	DPM1	sp|O60762|DPM1_HUMAN	Dolichol-phosphate mannosyltransferase subunit 1 OS=Homo sapiens GN=DPM1 PE=1 SV=1	ND	0.0115387
P02812	PRB2	sp|P02812|PRB2_HUMAN	Basic salivary proline-rich protein 2 OS=Homo sapiens GN=PRB2 PE=1 SV=3	ND	0.0115387
Q5VVM6	CCDC30	sp|Q5VVM6|CCD30_HUMAN	Coiled-coil domain-containing protein 30 OS=Homo sapiens GN=CCDC30 PE=2 SV=1	ND	0.0115387
O43310	CTIF	sp|O43310|CTIF_HUMAN	CBP80/20-dependent translation initiation factor OS=Homo sapiens GN=CTIF PE=1 SV=1	Y	0.0115387
O95297	MPZL1	sp|O95297|MPZL1_HUMAN	Myelin protein zero-like protein 1 OS=Homo sapiens GN=MPZL1 PE=1 SV=1	Y	0.0115387
P48426	PIP4K2A	sp|P48426|PI42A_HUMAN	Phosphatidylinositol 5-phosphate 4-kinase type-2 alpha OS=Homo sapiens GN=PIP4K2A PE=1 SV=2	Y	0.0115387
P49257	LMAN1	sp|P49257|LMAN1_HUMAN	Protein ERGIC-53 OS=Homo sapiens GN=LMAN1 PE=1 SV=2	Y	0.0115387
P58107	EPPK1	sp|P58107|EPIPL_HUMAN	Epiplakin OS=Homo sapiens GN=EPPK1 PE=1 SV=2	Y	0.0115387
P60709	ACTB	sp|P60709|ACTB_HUMAN	Actin, cytoplasmic 1 OS=Homo sapiens GN=ACTB PE=1 SV=1	Y	0.0115387
P61457	PCBD1	sp|P61457|PHS_HUMAN	Pterin-4-alpha-carbinolamine dehydratase OS=Homo sapiens GN=PCBD1 PE=1 SV=2	Y	0.0115387
Q04941	PLP2	sp|Q04941|PLP2_HUMAN	Proteolipid protein 2 OS=Homo sapiens GN=PLP2 PE=1 SV=1	Y	0.0115387
Q13043	STK4	sp|Q13043|STK4_HUMAN	Serine/threonine-protein kinase 4 OS=Homo sapiens GN=STK4 PE=1 SV=2	Y	0.0115387
Q13485	SMAD4	sp|Q13485|SMAD4_HUMAN	Mothers against decapentaplegic homolog 4 OS=Homo sapiens GN=SMAD4 PE=1 SV=1	Y	0.0115387
Q5T5Y3	CAMSAP1	sp|Q5T5Y3|CAMP1_HUMAN	Calmodulin-regulated spectrin-associated protein 1 OS=Homo sapiens GN=CAMSAP1 PE=1 SV=2	Y	0.0115387
Q8NC51	SERBP1	sp|Q8NC51|PAIRB_HUMAN	Plasminogen activator inhibitor 1 RNA-binding protein OS=Homo sapiens GN=SERBP1 PE=1 SV=2	Y	0.0115387
Q8WWM7-4	ATXN2L	sp|Q8WWM7-4|ATX2L_HUMAN	Isoform 4 of Ataxin-2-like protein OS=Homo sapiens GN=ATXN2L	Y	0.0115387
Q8WWM7-8	ATXN2L	sp|Q8WWM7-8|ATX2L_HUMAN	Isoform 8 of Ataxin-2-like protein OS=Homo sapiens GN=ATXN2L	Y	0.0115387
Q8WXC6	MYEOV2	sp|Q8WXC6|MYOV2_HUMAN	Myeloma-overexpressed gene 2 protein OS=Homo sapiens GN=MYEOV2 PE=2 SV=3	Y	0.0115387
Q96BJ3	AIDA	sp|Q96BJ3|AIDA_HUMAN	Axin interactor, dorsalization-associated protein OS=Homo sapiens GN=AIDA PE=1 SV=1	Y	0.0115387
Q96D46	NMD3	sp|Q96D46|NMD3_HUMAN	60S ribosomal export protein NMD3 OS=Homo sapiens GN=NMD3 PE=1 SV=1	Y	0.0115387
Q9UI12	ATP6V1H	sp|Q9UI12|VATH_HUMAN	V-type proton ATPase subunit H OS=Homo sapiens GN=ATP6V1H PE=1 SV=1	Y	0.0115387
Q9UKG1	APPL1	sp|Q9UKG1|DP13A_HUMAN	DCC-interacting protein 13-alpha OS=Homo sapiens GN=APPL1 PE=1 SV=1	Y	0.0115387
Q9UPW0	FOXJ3	sp|Q9UPW0|FOXJ3_HUMAN	Forkhead box protein J3 OS=Homo sapiens GN=FOXJ3 PE=1 SV=2	Y	0.0115387
Q96B26	EXOSC8	sp|Q96B26|EXOS8_HUMAN	Exosome complex component RRP43 OS=Homo sapiens GN=EXOSC8 PE=1 SV=1	Y	0.0115387
Q9UNM6	PSMD13	sp|Q9UNM6|PSD13_HUMAN	26S proteasome non-ATPase regulatory subunit 13 OS=Homo sapiens GN=PSMD13 PE=1 SV=2	Y	0.0115387
Q96EK9	KTI12	sp|Q96EK9|KTI12_HUMAN	Protein KTI12 homolog OS=Homo sapiens GN=KTI12 PE=1 SV=1	Y	0.0636687
Q92878	RAD50	sp|Q92878|RAD50_HUMAN	DNA repair protein RAD50 OS=Homo sapiens GN=RAD50 PE=1 SV=1	Y	0.112035
Q16531	DDB1	sp|Q16531|DDB1_HUMAN	DNA damage-binding protein 1 OS=Homo sapiens GN=DDB1 PE=1 SV=1	Y	0.124931
Q99538	LGMN	sp|Q99538|LGMN_HUMAN	Legumain OS=Homo sapiens GN=LGMN PE=1 SV=1	Y	0.131087
Q9BWD1	ACAT2	sp|Q9BWD1|THIC_HUMAN	Acetyl-CoA acetyltransferase, cytosolic OS=Homo sapiens GN=ACAT2 PE=1 SV=2	Y	0.193202
Q99615	DNAJC7	sp|Q99615|DNJC7_HUMAN	DnaJ homolog subfamily C member 7 OS=Homo sapiens GN=DNAJC7 PE=1 SV=2	Y	0.199565
Q96KP4	CNDP2	sp|Q96KP4|CNDP2_HUMAN	Cytosolic non-specific dipeptidase OS=Homo sapiens GN=CNDP2 PE=1 SV=2	Y	0.200043
Q96G74	OTUD5	sp|Q96G74|OTUD5_HUMAN	OTU domain-containing protein 5 OS=Homo sapiens GN=OTUD5 PE=1 SV=1	Y	0.20469
Q14687	GSE1	sp|Q14687|GSE1_HUMAN	Genetic suppressor element 1 OS=Homo sapiens GN=GSE1 PE=1 SV=3	Y	0.225436
Q8TEW0	PARD3	sp|Q8TEW0|PARD3_HUMAN	Partitioning defective 3 homolog OS=Homo sapiens GN=PARD3 PE=1 SV=2	Y	0.236542
Q8WWM7-9	ATXN2L	sp|Q8WWM7-9|ATX2L_HUMAN	Isoform 9 of Ataxin-2-like protein OS=Homo sapiens GN=ATXN2L	Y	0.237117
P45974	USP5	sp|P45974|UBP5_HUMAN	Ubiquitin carboxyl-terminal hydrolase 5 OS=Homo sapiens GN=USP5 PE=1 SV=2	Y	0.238304
Q9BPZ3	PAIP2	sp|Q9BPZ3|PAIP2_HUMAN	Polyadenylate-binding protein-interacting protein 2 OS=Homo sapiens GN=PAIP2 PE=1 SV=1	Y	0.243062
P07339	CTSD	sp|P07339|CATD_HUMAN	Cathepsin D OS=Homo sapiens GN=CTSD PE=1 SV=1	Y	0.287873
P35250	RFC2	sp|P35250|RFC2_HUMAN	Replication factor C subunit 2 OS=Homo sapiens GN=RFC2 PE=1 SV=3	Y	0.289152
P36873	PPP1CC	sp|P36873|PP1G_HUMAN	Serine/threonine-protein phosphatase PP1-gamma catalytic subunit OS=Homo sapiens GN=PPP1CC PE=1 SV=1	Y	0.302231
Q14240	EIF4A2	sp|Q14240|IF4A2_HUMAN	Eukaryotic initiation factor 4A-II OS=Homo sapiens GN=EIF4A2 PE=1 SV=2	Y	0.305229
Q02952	AKAP12	sp|Q02952|AKA12_HUMAN	A-kinase anchor protein 12 OS=Homo sapiens GN=AKAP12 PE=1 SV=4	Y	0.311123
Q9H9H4	VPS37B	sp|Q9H9H4|VP37B_HUMAN	Vacuolar protein sorting-associated protein 37B OS=Homo sapiens GN=VPS37B PE=1 SV=1	Y	0.315596
P40937	RFC5	sp|P40937|RFC5_HUMAN	Replication factor C subunit 5 OS=Homo sapiens GN=RFC5 PE=1 SV=1	Y	0.315835
Q13526	PIN1	sp|Q13526|PIN1_HUMAN	Peptidyl-prolyl cis-trans isomerase NIMA-interacting 1 OS=Homo sapiens GN=PIN1 PE=1 SV=1	Y	0.320467
P68032	ACTC1	sp|P68032|ACTC_HUMAN	Actin, alpha cardiac muscle 1 OS=Homo sapiens GN=ACTC1 PE=1 SV=1	Y	0.324169
Q6P3X3	TTC27	sp|Q6P3X3|TTC27_HUMAN	Tetratricopeptide repeat protein 27 OS=Homo sapiens GN=TTC27 PE=1 SV=1	Y	0.341407
P05067	APP	sp|P05067|A4_HUMAN	Amyloid beta A4 protein OS=Homo sapiens GN=APP PE=1 SV=3	Y	0.345579
P38606	ATP6V1A	sp|P38606|VATA_HUMAN	V-type proton ATPase catalytic subunit A OS=Homo sapiens GN=ATP6V1A PE=1 SV=2	Y	0.346396
Q5JNZ5	RPS26P11	sp|Q5JNZ5|RS26L_HUMAN	Putative 40S ribosomal protein S26-like 1 OS=Homo sapiens GN=RPS26P11 PE=5 SV=1	Y	0.350581
Q15029	EFTUD2	sp|Q15029|U5S1_HUMAN	116 kDa U5 small nuclear ribonucleoprotein component OS=Homo sapiens GN=EFTUD2 PE=1 SV=1	Y	0.351145
Q9Y5X3	SNX5	sp|Q9Y5X3|SNX5_HUMAN	Sorting nexin-5 OS=Homo sapiens GN=SNX5 PE=1 SV=1	Y	0.351377
Q9Y678	COPG1	sp|Q9Y678|COPG1_HUMAN	Coatomer subunit gamma-1 OS=Homo sapiens GN=COPG1 PE=1 SV=1	Y	0.352247
Q16527	CSRP2	sp|Q16527|CSRP2_HUMAN	Cysteine and glycine-rich protein 2 OS=Homo sapiens GN=CSRP2 PE=1 SV=3	Y	0.379979
Q04323	UBXN1	sp|Q04323|UBXN1_HUMAN	UBX domain-containing protein 1 OS=Homo sapiens GN=UBXN1 PE=1 SV=2	Y	0.386935
Q96EH3	MALSU1	sp|Q96EH3|MASU1_HUMAN	Mitochondrial assembly of ribosomal large subunit protein 1 OS=Homo sapiens GN=MALSU1 PE=1 SV=1	Y	0.391277
Q92733	PRCC	sp|Q92733|PRCC_HUMAN	Proline-rich protein PRCC OS=Homo sapiens GN=PRCC PE=1 SV=1	Y	0.397228
Q9Y3I1	FBXO7	sp|Q9Y3I1|FBX7_HUMAN	F-box only protein 7 OS=Homo sapiens GN=FBXO7 PE=1 SV=1	Y	0.405755
Q09028	RBBP4	sp|Q09028|RBBP4_HUMAN	Histone-binding protein RBBP4 OS=Homo sapiens GN=RBBP4 PE=1 SV=3	Y	0.40712
O94979	SEC31A	sp|O94979|SC31A_HUMAN	Protein transport protein Sec31A OS=Homo sapiens GN=SEC31A PE=1 SV=3	Y	0.407332
Q12849	GRSF1	sp|Q12849|GRSF1_HUMAN	G-rich sequence factor 1 OS=Homo sapiens GN=GRSF1 PE=1 SV=3	Y	0.410296
P04818	TYMS	sp|P04818|TYSY_HUMAN	Thymidylate synthase OS=Homo sapiens GN=TYMS PE=1 SV=3	Y	0.425375
Q15041	ARL6IP1	sp|Q15041|AR6P1_HUMAN	ADP-ribosylation factor-like protein 6-interacting protein 1 OS=Homo sapiens GN=ARL6IP1 PE=1 SV=2	Y	0.433538
Q9BQ52	ELAC2	sp|Q9BQ52|RNZ2_HUMAN	Zinc phosphodiesterase ELAC protein 2 OS=Homo sapiens GN=ELAC2 PE=1 SV=2	Y	0.441425
Q9GZQ8	MAP1LC3B	sp|Q9GZQ8|MLP3B_HUMAN	Microtubule-associated proteins 1A/1B light chain 3B OS=Homo sapiens GN=MAP1LC3B PE=1 SV=3	Y	0.456085
Q96EI5-2	TCEAL4	sp|Q96EI5-2|TCAL4_HUMAN	Isoform 2 of Transcription elongation factor A protein-like 4 OS=Homo sapiens GN=TCEAL4	Y	0.45976
P67870	CSNK2B	sp|P67870|CSK2B_HUMAN	Casein kinase II subunit beta OS=Homo sapiens GN=CSNK2B PE=1 SV=1	Y	0.463472
P68036-3	UBE2L3	sp|P68036-3|UB2L3_HUMAN	Isoform 3 of Ubiquitin-conjugating enzyme E2 L3 OS=Homo sapiens GN=UBE2L3	Y	0.463942
P60033	CD81	sp|P60033|CD81_HUMAN	CD81 antigen OS=Homo sapiens GN=CD81 PE=1 SV=1	Y	0.481167
P62633	CNBP	sp|P62633|CNBP_HUMAN	Cellular nucleic acid-binding protein OS=Homo sapiens GN=CNBP PE=1 SV=1	Y	0.487371
P54727	RAD23B	sp|P54727|RD23B_HUMAN	UV excision repair protein RAD23 homolog B OS=Homo sapiens GN=RAD23B PE=1 SV=1	Y	0.494421
Q9BY42	RTFDC1	sp|Q9BY42|RTF2_HUMAN	Protein RTF2 homolog OS=Homo sapiens GN=RTFDC1 PE=1 SV=3	Y	0.497698
