# Supplementary material for: Concurrent interactome and metabolome analysis reveals role of AKT1 in central carbon metabolism
Source: BMC Res Notes. 2018 May 2;11:270. doi: 10.1186/s13104-018-3364-z (PMC5932847; doi:10.1186/s13104-018-3364-z)
Supplement: Supplementary file 6 — Additional file 6: Table S4. Consumption of 12C isotopomeric form in the targeted metabolites and incorporation of 13C in the targeted metabolites. [file 13104_2018_3364_MOESM6_ESM.xlsx]

## Sheet: Sheet1
				Relative Consumption of C12																	Relative Incorporation of C13
				Control							MK2206 Treated
				0'	5'	15'	30'	60'	120'		0'	5'	15'	30'	60'	120'					Control							MK2206 Treated
		G6P	Replicate1	100	25.6198	32.2581	47.8261	28.2051	14.7541		100	35.7143	30.0699	36.1702	40	16.8975					0'	5'	15'	30'	60'	120'		0'	5'	15'	30'	60'	120'
			Replicate2	100	31.0345	17.8082	33.3333	25.0936	24.2424		100	31.0345	20.5298	50	27.7778	42.1053			G6P	Replicate1	0	74.3802	67.7419	52.1739	71.7949	85.2459		0	64.2857	69.9301	63.8298	60	83.1025
			Replicate3	100	46.1538	21.6667	19.697	23.6111	5.9081		100	17.6471	39.2405	12.0135	14.1631	4.66733				Replicate2	0	68.9655	82.1918	66.6667	74.9064	75.7576		0	68.9655	79.4702	50	72.2222	57.8947
			Replicate4	100	26.8293	43.5115	31.9372	16.8975	7.55208		100	26.9231	25.6757	20.2454	12.4294	11.1111				Replicate3	0	53.8462	78.3333	80.303	76.3889	94.0919		0	82.3529	60.7595	87.9865	85.8369	95.3327
			Mean	100	32.4094	28.8111	33.1984	23.4518	13.1142		100	27.8297	28.879	29.6073	23.5926	18.6953				Replicate4	0	73.1707	56.4885	68.0628	83.1025	92.4479		0	73.0769	74.3243	79.7546	87.5706	88.8889
																				Mean	0	67.5906	71.1889	66.8016	76.5482	86.8858		0	72.1703	71.121	70.3927	76.4074	81.3047
		FBP	Replicate1	100	20.7207	28	23.6	18.3673	23.2877		100	65.8436	42.1965	34.55	27.5862	30.0699
			Replicate2	100	21.7391	25	25.7	20	18.6441		100	50	37.931	31.5	20.2454	17.9688			FBP	Replicate1	0	79.2793	72	76.4	81.6327	76.7123		0	34.1564	57.8035	65.45	72.4138	69.9301
			Replicate3	100	41.7476	34.0426	23.78	16.6667	10		100	38.5135	19.5402	19.6	18.1818	6.25				Replicate2	0	78.2609	75	74.3	80	81.3559		0	50	62.069	68.5	79.7546	82.0312
			Replicate4	100	30.2326	27.8351	22.2222	19.469	8.65385		100	36.2745	30.6569	29.7	14.9254	6.73575				Replicate3	0	58.2524	65.9574	76.22	83.3333	90		0	61.4865	80.4598	80.4	81.8182	93.75
			Mean	100	28.61	28.7194	23.8256	18.6258	15.1464		100	47.6579	32.5812	28.8375	20.2347	15.2561				Replicate4	0	69.7674	72.1649	77.7778	80.531	91.3462		0	63.7255	69.3431	70.3	85.0746	93.2642
																				Mean	0	71.39	71.2806	76.1744	81.3742	84.8536		0	52.3421	67.4188	71.1625	79.7653	84.7439
		DHAP	Replicate1	100	18.552	17.9487	27.6923	14.6341	9.17692		100	52.0833	43.4783	28.8136	14.7059	10.0529
			Replicate2	100	23.4043	27.451	29.4118	17.0306	11.0629		100	50	34.4262	39.4737	10.8108	16.5085			DHAP	Replicate1	0	81.448	82.0513	72.3077	85.3659	90.8231		0	47.9167	56.5217	71.1864	85.2941	89.9471
			Replicate3	100	31.25	33.5938	32.8063	12.892	5.66038		100	29.2035	20.4301	28.5714	11.7647	3.16901				Replicate2	0	76.5957	72.549	70.5882	82.9694	88.9371		0	50	65.5738	60.5263	89.1892	83.4915
			Replicate4	100	24.4604	25.2336	16.6667	13.3929	7.8341		100	34.7826	34.6405	27.7228	11.6505	3.05742				Replicate3	0	68.75	66.4062	67.1937	87.108	94.3396		0	70.7965	79.5699	71.4286	88.2353	96.831
			Mean	100	24.4167	26.0568	26.6443	14.4874	8.43358		100	41.5174	33.2438	31.1454	12.233	8.19697				Replicate4	0	75.5396	74.7664	83.3333	86.6071	92.1659		0	65.2174	65.3595	72.2772	88.3495	96.9426
																				Mean	0	75.5833	73.9432	73.3557	85.5126	91.5664		0	58.4826	66.7562	68.8546	87.767	91.803
		3PG/2PG	Replicate1	100	13.0435	16.3636	34.4828	28.5714	21.9858		100	22.7273	31.25	34.7826	21.5686	21.1538
			Replicate2	100	14.1104	19.7861	35.4839	34.6405	33.3333		100	23.7288	24.0506	22.7273	19.2308	24			3PG/2PG	Replicate1	0	86.9565	83.6364	65.5172	71.4286	78.0142		0	77.2727	68.75	65.2174	78.4314	78.8462
			Replicate3	100	32.0513	20.2128	25.2033	17.6471	7.6087		100	25.3731	21.2598	19.2661	14.5299	7.97546				Replicate2	0	85.8896	80.2139	64.5161	65.3595	66.6667		0	76.2712	75.9494	77.2727	80.7692	76
			Replicate4	100	19.6078	18.6992	17.5439	14.7727	7.56303		100	79.4872	25	22.0588	15	4.97738				Replicate3	0	67.9487	79.7872	74.7967	82.3529	92.3913		0	74.6269	78.7402	80.7339	85.4701	92.0245
			Mean	100	19.7033	18.7654	28.1784	23.9079	17.6227		100	37.8291	25.3901	24.7087	17.5823	14.5267				Replicate4	0	80.3922	81.3008	82.4561	85.2273	92.437		0	20.5128	75	77.9412	85	95.0226
																				Mean	0	80.2967	81.2346	71.8216	76.0921	82.3773		0	62.1709	74.6099	75.2913	82.4177	85.4733
		PEP	Replicate1	100	12.1951	16.6667	22.6	18.4211	18.6916		100	19.6429	32.7434	36.7089	23.913	21.466
			Replicate2	100	14.0845	20	20.8	29.4118	32.2581		100	25.3731	25	25	17.8744	22.7273			PEP	Replicate1	0	87.8049	83.3333	77.4	81.5789	81.3084		0	80.3571	67.2566	63.2911	76.087	78.534
			Replicate3	100	18.2879	18.5185	19.84	13.8943	7.21649		100	24.2424	14.5129	19.4139	15.9159	7.1618				Replicate2	0	85.9155	80	79.2	70.5882	67.7419		0	74.6269	75	75	82.1256	77.2727
			Replicate4	100	15.8879	16.1148	17.8082	14.9798	5.98291		100	28.8136	22.6667	24.2424	12.6214	5.7971				Replicate3	0	81.7121	81.4815	80.16	86.1057	92.7835		0	75.7576	85.4871	80.5861	84.0841	92.8382
			Mean	100	15.1139	17.825	20.2621	19.1767	16.0373		100	24.518	23.7307	26.3413	17.5812	14.288				Replicate4	0	84.1121	83.8852	82.1918	85.0202	94.0171		0	71.1864	77.3333	75.7576	87.3786	94.2029
																				Mean	0	84.8861	82.175	79.7379	80.8233	83.9627		0	75.482	76.2693	73.6587	82.4188	85.712
		Pyruvate	Replicate1	100	32.0755	45.7746	45	43.4783	27.1186		100	63.2184	57.1429	41.3043	86.2069	42
			Replicate2	100	17.3913	22.7273	29.7297	44.0367	36.1702		100	38.0531	40.8602	56.5217	61.3636	10.1796			Pyruvate	Replicate1	0	67.9245	54.2254	55	56.5217	72.8814		0	36.7816	42.8571	58.6957	13.7931	58
			Replicate3	100	29.6875	43.2836	38.2022	30	18.6916		100	27.5362	25.2252	52.5424	64.9123	50.7463				Replicate2	0	82.6087	77.2727	70.2703	55.9633	63.8298		0	61.9469	59.1398	43.4783	38.6364	89.8204
			Replicate4	100	14.5299	21.466	26.8041	32.967	15.6627		100	36.9369	25.9259	60	43.4783	20				Replicate3	0	70.3125	56.7164	61.7978	70	81.3084		0	72.4638	74.7748	47.4576	35.0877	49.2537
			Mean	100	23.421	33.3129	34.934	37.6205	24.4108		100	41.4362	37.2886	52.5921	63.9903	30.7315				Replicate4	0	85.4701	78.534	73.1959	67.033	84.3373		0	63.0631	74.0741	40	56.5217	80
																				Mean	0	76.579	66.6871	65.066	62.3795	75.5892		0	58.5638	62.7114	47.4079	43.4153	69.2685
		AcoA	Replicate1	100	89.91	54.64	45.87	28.52	33.48		100	97.98	88.69	97.12	79.54	91.52
			Replicate2	100	77.21	56.87	54.66	43.11	39.67		100	92.12	80.4	90.2	84.11	89.12			AcoA	Replicate1	0	15.79	42.21	42.98	59.15	64.29		0	9.32	24.29	7.44	19.41	7.24
			Replicate3	100	81.21	71.11	59.87	45.01	41.11		100	95.4	83.5	92.21	87.11	92.56				Replicate2	0	19.11	37.12	45.67	58.97	63.36		0	6.51	13.22	7.11	10.11	7.12
			Replicate4	100	71.11	58.26	51.16	35.12	30.78		100	91.22	78.89	91.11	90	93.12				Replicate3	0	22.12	40.02	49.78	63.11	61.22		0	4.11	14.9	8.21	17.61	11.12
			Mean	100	83.56	55.755	50.265	35.815	36.575		100	94.18	82.87	92.66	85.19	91.58				Replicate4	0	23.54	39.77	50.01	67.01	66.09		0	3.34	16.11	6.6	12.11	8.2
																				Mean	0	20.14	39.78	47.11	62.06	63.74		0	5.82	17.13	7.34	14.81	8.42
		Citrate	Replicate1	100	83.6203	54.531	47.5096	30.8183	26.4496		100	83.3681	75.1315	64.9351	42.953	30.8219
			Replicate2	100	85.1466	55.5042	49.0018	32.6556	26.6951		100	88.9659	81.1124	62.5782	39.3443	31.6901			Citrate	Replicate1	0	16.3797	45.469	52.4904	69.1817	73.5504		0	16.6319	24.8685	35.0649	57.047	69.1781
			Replicate3	100	68.4541	61.9195	44.2478	30.8037	19.7161		100	82.2481	79.7658	60.8565	38.6766	26.7399				Replicate2	0	14.8534	44.4958	50.9982	67.3444	73.3049		0	11.0341	18.8876	37.4218	60.6557	68.3099
			Replicate4	100	68.7049	60.4752	44.9438	23.5135	21.0526		100	80.5952	76.6735	66.0848	37.3766	25.1208				Replicate3	0	31.5459	38.0805	55.7522	69.1963	80.2839		0	17.7519	20.2342	39.1435	61.3234	73.2601
			Mean	100	76.4815	58.1075	46.4258	29.4478	23.4784		100	83.7943	78.1708	63.6136	39.5876	28.5932				Replicate4	0	31.2951	39.5248	55.0562	76.4865	78.9474		0	19.4048	23.3265	33.9152	62.6234	74.8792
																				Mean	0	23.5185	41.8925	53.5742	70.5522	76.5216		0	16.2057	21.8292	36.3864	60.4124	71.4068
		AKG	Replicate1	100	90	65.9091	61.7391	37.8788	32.7298		100	90.7258	89.2857	70.5882	56.8182	43.2692
			Replicate2	100	88.5417	67.9012	60	42.2018	34.6154		100	92.4138	82.0106	78.0856	51.1111	31.6832			AKG	Replicate1	0	10	34.0909	38.2609	62.1212	67.2702		0	9.27419	10.7143	29.4118	43.1818	56.7308
			Replicate3	100	75.7576	68.9655	69.5652	50	29.0503		100	89.4309	88.7417	71.7949	55.7471	37.0192				Replicate2	0	11.4583	32.0988	40	57.7982	65.3846		0	7.58621	17.9894	21.9144	48.8889	68.3168
			Replicate4	100	76.5027	68.3333	52.2472	46.6667	23.4783		100	85.1852	87.6897	79.4521	62.3762	20.8333				Replicate3	0	24.2424	31.0345	30.4348	50	70.9497		0	10.5691	11.2583	28.2051	44.2529	62.9808
			Mean	100	82.7005	67.7773	60.8879	44.1868	29.9684		100	89.4389	86.9319	74.9802	56.5132	33.2012				Replicate4	0	23.4973	31.6667	47.7528	53.3333	76.5217		0	14.8148	12.3103	20.5479	37.6238	79.1667
																				Mean	0	17.2995	32.2227	39.1121	55.8132	70.0316		0	10.5611	13.0681	25.0198	43.4868	66.7988
		Succinate	Replicate1	100	100	93.3333	89.2857	82.3529	78.0488		100	100	94.8905	91.5493	86.0849	78.2609
			Replicate2	100	100	94.5455	89.2857	80.7453	76.9231		100	100	94.0649	91.195	80.5195	82.0633			Succinate	Replicate1	0	0	6.66667	10.7143	17.6471	21.9512		0	0	5.10949	8.4507	13.9151	21.7391
			Replicate3	100	100	97.3451	89.1473	77.6699	77.3481		100	100	97.2447	89.0208	80.6452	80.7453				Replicate2	0	0	5.45455	10.7143	19.2547	23.0769		0	0	5.93505	8.80503	19.4805	17.9367
			Replicate4	100	100	96.6184	87.6289	76.9231	77.2201		100	100	96.7742	91.9963	80.1887	77.9915				Replicate3	0	0	2.65487	10.8527	22.3301	22.6519		0	0	2.75527	10.9792	19.3548	19.2547
			Mean	100	100	95.4606	88.8369	79.4228	77.385		100	100	95.7436	90.9403	81.8596	79.7652				Replicate4	0	0	3.38164	12.3711	23.0769	22.7799		0	0	3.22581	8.00368	19.8113	22.0085
																				Mean	0	0	4.53943	11.1631	20.5772	22.615		0	0	4.2564	9.05966	18.1404	20.2348
		Malate	Replicate1	100	98.9572	95.8188	88.7743	79.6178	74.4602		100	98.9921	96.8651	89.6441	80.0932	69.8366
			Replicate2	100	99.0602	95.1475	89.764	78.252	72.807		100	99.2153	97.2591	91.3815	79.2079	71.8654			Malate	Replicate1	0	1.04278	4.18118	11.2257	20.3822	25.5398		0	1.00792	3.13491	10.3559	19.9068	30.1634
			Replicate3	100	98.3359	97.9569	91.4077	75.3187	65.6566		100	98.464	98.6705	92.3594	79.8838	70.1978				Replicate2	0	0.939802	4.85252	10.236	21.748	27.193		0	0.784703	2.74094	8.61853	20.7921	28.1346
			Replicate4	100	98.3768	97.8877	91.439	74.1107	67.4603		100	98.7092	98.368	93.4278	79.1426	73.8636				Replicate3	0	1.66415	2.0431	8.59232	24.6813	34.3434		0	1.53604	1.32946	7.64064	20.1162	29.8022
			Mean	100	98.6825	96.7027	90.3463	76.8248	70.096		100	98.8451	97.7907	91.7032	79.5819	71.4409				Replicate4	0	1.62322	2.11231	8.56098	25.8893	32.5397		0	1.29081	1.63201	6.57216	20.8574	26.1364
																				Mean	0	1.31748	3.29728	9.65374	23.1752	29.904		0	1.15487	2.20933	8.29681	20.4181	28.5591
		OXA	Replicate1	100	100	100	69.1176	54.2636	42.1687		100	100	100	75.4039	61.1111	49.4845
			Replicate2	100	100	100	75.067	49.505	46.729		100	100	100	77.7202	54.1176	52.9101			OXA	Replicate1	0	0	0	30.8824	45.7364	57.8313		0	0	0	24.5961	38.8889	50.5155
			Replicate3	100	100	100	83.0671	55.5556	32.7869		100	100	100	74.239	59.0164	46.6418				Replicate2	0	0	0	24.933	50.495	53.271		0	0	0	22.2798	45.8824	47.0899
			Replicate4	100	100	100	66.1157	49.505	29.4118		100	100	100	74.1573	61.9048	46.0317				Replicate3	0	0	0	16.9329	44.4444	67.2131		0	0	0	25.761	40.9836	53.3582
			Mean	100	100	100	73.3419	52.2073	37.7741		100	100	100	75.3801	59.0375	48.767				Replicate4	0	0	0	33.8843	50.495	70.5882		0	0	0	25.8427	38.0952	53.9683
																				Mean	0	0	0	29.8999	47.7927	62.2259		0	0	0	24.6199	40.9625	51.233
		R5P	Replicate1	100	73.2143	60.9137	71.8	66.6667	60.5634		100	81.5217	72.4638	71.8	86.9565	72.2222
			Replicate2	100	57.1429	64	69.4	65.8537	43.8356		100	86.5385	64.7887	73.494	71.831	62.8571			R5P	Replicate1	0	26.7857	39.0863	28.2	33.3333	39.4366		0	18.4783	27.5362	28.2	13.0435	27.7778
			Replicate3	100	76	77.3196	70.2	72	51.1364		100	68.0628	66.6667	76.4706	68.75	47.0149				Replicate2	0	42.8571	36	30.6	34.1463	56.1644		0	13.4615	35.2113	26.506	28.169	37.1429
			Replicate4	100	69.1489	70.4918	69.2042	62.963	49.0566		100	74.8299	80	74.63	70.7317	55.0562				Replicate3	0	24	22.6804	29.8	28	48.8636		0	31.9372	33.3333	23.5294	31.25	52.9851
			Mean	100	68.8765	68.1813	70.151	66.8708	51.148		100	77.7382	70.9798	74.0986	74.5673	59.2876				Replicate4	0	30.8511	29.5082	30.7958	37.037	50.9434		0	25.1701	20	25.37	29.2683	44.9438
																				Mean	0	31.1235	31.8187	29.849	33.1292	48.852		0	22.2618	29.0202	25.9014	25.4327	40.7124
		IMP	Replicate1	100	99.0099	93.1174	90.9091	76.7442	60.6061		100	97.9112	97.032	96.9787	90	78.4314
			Replicate2	100	98.401	93.75	88.4354	76.9231	60		100	98.4683	97.9992	91.8919	86.3158	80.7692			IMP	Replicate1	0	0.990099	6.88259	9.09091	23.2558	39.3939		0	2.08877	2.96804	3.02126	10	21.5686
			Replicate3	100	97.3236	95.8904	93.3333	71.1864	55.5556		100	99.7506	90.0901	93.4579	87.2093	80.5369				Replicate2	0	1.59902	6.25	11.5646	23.0769	40		0	1.53173	2.00082	8.10811	13.6842	19.2308
			Replicate4	100	87.2483	84.2593	92.2099	75.5556	72.5389		100	97.1482	91.7431	93.2203	89.2857	73.6842				Replicate3	0	2.6764	4.10959	6.66667	28.8136	44.4444		0	0.249377	9.90991	6.54206	12.7907	19.4631
			Mean	100	95.4957	91.7543	91.2219	75.1023	62.1751		100	98.3196	94.2161	93.8872	88.2027	78.3554				Replicate4	0	12.7517	15.7407	7.79014	24.4444	27.4611		0	2.85177	8.25688	6.77966	10.7143	26.3158
																				Mean	0	4.5043	8.24573	8.77809	24.8977	37.8249		0	1.68041	5.78391	6.11277	11.7973	21.6446
